# Supplementary material for: Comprehensive molecular characterization of microneedling therapy in a human three‐dimensional skin model
Source: PLoS One. 2018 Sep 20;13(9):e0204318. doi: 10.1371/journal.pone.0204318 (PMC6147558; doi:10.1371/journal.pone.0204318)
Supplement: S1 Table — http://www.ncbi.nlm.nih.gov/geo/query/acc.cgi?acc=GSE119425. (XLS) [file pone.0204318.s001.xls]

## Sheet: Metadata Template
# Use this template for exon array submissions to submit exon- and/or gene-level primary analysis data as a matrix table
# Accompanying matrix table(s) can be supplied as additional worksheets, or as a separate file(s) (e.g. when the row count exceeds the capacity of Excel)
# A complete submission will consist of: (1) a completed metadata worksheet, (2) matrix of scaled/normalized signal intensity data for the exon- and/or gene-level analysis, and (3) the original CEL files.
# Incomplete submissions will be returned. Click the Metadata Example tab below to view a completed worksheet
# Field names (in blue on this page) should not be edited. Hover over cells containing field names to view field content guidelines or,
# CLICK HERE for Field Content Guidelines Web page.
# If you are submitting data associated with Copy Number Variation detection, consider submitting your Copy Number Variation calls to dbVar (http://www.ncbi.nlm.nih.gov/dbvar). This will allow users to easily see your results (with links to the raw data) and to view your results in the context of other CNV and structural variation studies. dbVar submission instructions are at http://www.ncbi.nlm.…
SERIES
# This section describes the overall experiment.
title	Comprehensive molecular characterization of microneedling therapy in a human three-dimensional skin model
summary	We present for the first time the direct molecular effects of microneedling therapy on epidermal keratinocytes and dermal fibroblasts using a standardized 3D skin model. Microneedling treatment resulted in histological alterations and changed the expression of various genes related to epidermal differentiation, inflammation, and dermal remodeling. We speculate that skin microneedling plays a role…
summary
overall design	Six samples were analyzed: Comparison between 3D skin models after microneedling treatment (n=3) vs. untreated controls (n=3).
contributor	Laurenz,Schmitt
contributor	Sebastian, Huth
contributor	Yvonne, Marquardt
contributor	Philipp,M,Amann
contributor	Ruth, Heise
contributor	Laura, Huth
contributor	Sylvia, Wagner-Schiffler
contributor	Jens,M,Baron
SAMPLES
# The Sample names in the first column are arbitrary but they must match the column headers of the Matrix table (see next worksheet).
# CLICK HERE to find the Affymetrix platform accession number (GPLxxxx).
Sample name	title	CEL file	source name	organism	characteristics: tag	molecule	label	description	chip name or GEO platform id
1_treated	2_3D16-18_Needling_5d	2_3D16-18_Needling_5d_(HuGene-2_0-st).CEL(raw)	fibroblasts and keratinocytes	human	skin model	total RNA	biotin		HuGene-2_0-st
1_untreated	1_3D16-18_Kontrolle_5d	1_3D16-18_Kontrolle_5d_(HuGene-2_0-st).CEL(raw)	fibroblasts and keratinocytes	human	skin model	total RNA	biotin		HuGene-2_0-st
2_treated	4_3D16-18_Needling_5d	4_3D16-18_Needling_5d_(HuGene-2_0-st).CEL(raw)	fibroblasts and keratinocytes	human	skin model	total RNA	biotin		HuGene-2_0-st
2_untreated	3_3D16-18_Kontrolle_5d	3_3D16-18_Kontrolle_5d_(HuGene-2_0-st).CEL(raw)	fibroblasts and keratinocytes	human	skin model	total RNA	biotin		HuGene-2_0-st
3_treated	6_3D16-18_Needling_5d	6_3D16-18_Needling_5d_(HuGene-2_0-st).CEL(raw)	fibroblasts and keratinocytes	human	skin model	total RNA	biotin		HuGene-2_0-st
3_untreated	5_3D16-18_Kontrolle_5d	5_3D16-18_Kontrolle_5d_(HuGene-2_0-st).CEL(raw)	fibroblasts and keratinocytes	human	skin model	total RNA	biotin		HuGene-2_0-st
PROTOCOLS
# This section includes protocols and fields which are common to all Samples.
# Protocols which are applicable to specific Samples or specific channels should be included in additional columns of the SAMPLES section instead.
growth protocol	normal human epidermal keratinocytes (NHEK) and normal human dermal fibroblasts (NHDF) were isolated from biopsies of three different donors after cutaneous surgery. The epidermis was separated from the dermis by digestion with dispase (BD Biosciences, Franklin Lakes, NY) and trypsin (Lonza, Basel, Switzerland). Trypsin Neutralization Solution (Lonza) was used for pH-neutralization. The dermal po…
treatment protocol	3D skin models were treated with an eDermastamp® (Dermaroller GmbH, Wolfenbüttel, Germany) using a six needle plate (1.5 NM615LS16309, Amiea Med). One hundred insertions were made per second at a penetration depth of 1.0 mm and with three passes, according to the manufacturer´s and clinical treatment recommendations. After treatment, the models were cultivated in fresh culture medium and harveste…
extract protocol	Total RNA was isolated using the Nucleo Spin II RNA Mini Kit, (Macherey-Nagel, Düren, Germany) according to the manufacturer’s instructions, including on-column digestion of DNA with RNase-free DNase I.
label protocol	300µg total RNA from each model were processed using the WT Expression Kit (Ambion) to generate amplified sense-strand cDNA. Fragmentation and labeling was done using the Affymetrix® GeneChip® WT Terminal Labeling Kit Assay (Affymetrix, Inc., Santa Clara, CA, USA).
hyb protocol	Hybridization cocktails containing 5.5 Ig of fragmented, end-labelled cDNA were prepared and applied to GeneChip Human Gene 2.0 ST arrays. Hybridization was performed in 45°C hybridization oven at 60 rpm for 16 hours. Using the GeneChip® Fluidics Station 450 the hybridized GeneChip® Human Gene 2.0 ST Arrays were washed and stained (Fluidics Protocol FS450_0001).
scan protocol	Arrays were scanned using Affymetrix GeneChip® Scanner 3000 7G controlled by GeneChip®Operating Software (GCOS) version 1.4 to produce CEL intensity files.
data processing	Data analysis from the exon arrays were processed using GeneSpring GX 14.9 software (Agilent Technologies).
probe group file	HuGene-2_0-st
meta-probeset file	Affymetrix.ExonExprChip.HuGene-2_0-st_na35_hg19_2015-04-15
value definition	Expression values of each probe set were determined using the GeneSpring GX 14.9 software (Agilent Technologies). Normalization method: Quantile.
# IMPORTANT NOTICE CONCERNING EXON ARRAY SUBMISSIONS
# Exon arrays are commonly used to perform two complementary levels of analysis, commonly referred to as "exon-level" and "gene-level" analyses. When submitting to GEO, please keep in mind that we require CEL files regardless of the type of analysis you have performed. This means that, once your submission is released, other users can download the CEL files and perform their own "exon-level" or "…

## Sheet: Matrix
# Example of a matrix table for a gene-level submission. This table can also be supplied as a separate file when the row count exceeds the capacity of Excel (i.e. most exon-level submissions).
# The ID_REF column should include the full list of probeset ids (or transcript cluster ids) generated by the primary analysis.
# Two matrix tables should be provided if both exon- and gene-level analyses were performed
# The sample header names in the matrix must match the Sample name in the SAMPLES section of the Metadata file.
# The Matrix table should include the normalized intensity data relevant to your publication (e.g. RMA, PLIER, etc.).
ID_REF	1_treated	1_untreated	2_treated	2_untreated	3_treated	3_untreated
16657436	51575554	52403675	45022415	48284477	5140625	47412735
16657440	7337863	8422213	67611404	6478198	8436316	8207134
16657445	27317253	3045494	2755833	26502064	25959671	27809366
16657447	21699692	19935558	23952085	1998304	23906013	20250051
16657450	70474445	6844704	7084811	6945584	80897217	61750037
16657469	12991405	11097363	12649122	10455457	12141204	113147675
16657473	30267159	30878624	32531273	32952644	314286	3201086
16657476	680406	56718147	62249973	6744576	8184336	93426476
16657480	38770916	41170887	4338681	46795757	53934223	50339794
16657485	3682582	40559113	34876457	33036575	28881718	32501007
16657489	34733963	4031716	4720623	39130966	50201424	62512066
16657492	4521319	38876225	53636295	5246877	42417397	55455215
16657502	89732185	10005306	9118124	9517351	10925366	11012121
16657506	40973694	5262884	49111374	39765644	45005142	52006477
16657509	38431427	39501343	40880554	30598446	6843884	45913883
16657514	57741043	57742435	5647947	5531889	54439453	57950123
16657527	35867226	34685165	3687978	34163136	35494667	3465999
16657529	4649798	57990265	4704752	50940426	45559032	4985485
16657534	45583046	5018306	53434185	522587	45620766	51859615
16657554	6456033	59671116	6721237	8593555	74462906	7098558
16657572	80374916	8281024	11416547	10628606	11244479	10593919
16657594	8120496	7292003	7733456	62667133	6554329	6325964
16657598	15466193	13234236	16086215	15885495	17842285	14819969
16657647	46064926	58538128	46663185	4550338	49787277	5573584
16657650	33904984	37185112	44952423	3825068	39805122	37675407
16657652	326836	2989109	36424835	3326653	3118169	33509956
16657654	21510023	23076784	23393654	22612919	24152306	2528746
16657656	47111137	4678835	50460896	44812424	47985558	5447681
16657680	7390977	7342357	79765	9558657	76550255	8289016
16657683	43667053	46471287	457283	50727592	45762283	5018272
16657713	71012924	7756581	8336534	80932495	7355679	6813562
16657730	7349582	65773315	10440461	79500755	9699853	89222824
16657737	59930832	6684863	49929535	55655987	5474009	57558258
16657746	27866999	27644756	3257541	3032957	3949408	30491295
16657751	4352021	44298267	44998627	47043888	44317635	4480389
16657758	6772685	6495762	52960796	49037476	50140907	54390594
16657761	12962473	160079	1492506	14723622	15173363	16608324
16657764	33242737	32388832	32577385	31570251	4622358	3655809
16657767	74669464	751267	7168702	5910601	81732185	6947377
16657777	4214099	3762699	49407528	34750977	443818	5004373
16657793	7489246	65551636	56242245	6303543	6872598	60707596
16657821	7215133	6578427	10226536	89210556	9028268	61679455
16657845	37992294	40090813	36801117	39703865	4516783	400578
16657848	56196503	6238595	4171039	52832882	545064	6320369
16657856	84523544	10149078	9529767	102231064	10221989	11199786
16657895	46763172	4784126	4551388	4689276	35934593	5490761
16657910	9128408	88909744	8384775	9583211	8258922	9545715
16657917	3391584	30589409	3484098	31364563	36059975	38930344
16657920	5665548	67353485	62673717	53554382	69592384	83779366
16657923	5537671	66160095	45087532	46515087	42724365	59569702
16657926	59066364	9263855	5766789	6432264	5609766	7355449
16657938	8273798	80525475	66239105	7227457	8375329	91322235
16657948	60840622	52265594	6288207	57332848	56769547	6315546
16657993	12865915	105384224	14819038	16136783	15216008	15456682
16658005	9154218	82671776	9769599	10630555	10075559	8921271
16658020	8111851	81202545	8094518	9144163	8232754	6743872
16658023	1272694	124238396	13565897	1443896	10686756	10603321
16658058	39896133	5307643	4189865	4433177	35146034	4191179
16658064	86810814	10240661	74828575	8774047	9951023	91310486
16658097	45382767	54255875	40059414	5216169	5044122	3980119
16658102	2235728	25300768	2540054	2320379	24848751	24256992
16658106	49400993	59303646	6846617	4935769	46293114	57499004
16658119	23337065	24835049	22984877	24788345	27283182	2463579
16658122	34924232	39270004	32170853	35887108	32448036	37338074
16658125	29861296	38410175	30556082	2965572	2796717	28908672
16658129	3809693	31170494	2849079	31355846	28297276	3306872
16658135	45053844	50542637	41139175	39139534	4146667	5011121
16658157	19996878	19611233	21431963	20192497	19718695	19261517
16658159	4777349	5792233	5557027	55086357	48294487	57589752
16658184	21394933	22736578	22120778	20627174	25763202	19394351
16658192	445473	40409782	40818443	3359854	3885959	4181372
16658210	3204075	3521405	31160471	34912865	3187856	37505905
16658226	31933876	31990528	32434807	3284008	33362625	3266062
16658231	7226315	6700301	6930316	6787795	5745364	7218164
16658248	6918278	61318943	51607845	58264244	64513794	5500428
16658254	50823177	5058919	45876427	4702081	55002605	6023991
16658259	28749737	29006104	30127178	2886346	30423157	2892286
16658265	4953995	59573376	57062004	5215746	48372406	5950272
16658268	24809113	2620403	26000671	26155643	27521305	25463242
16658278	28965153	29724445	32404213	3351316	31567163	35870205
16658281	21877684	223548	20800894	21889763	2252446	20878546
16658289	70453995	6434163	6173529	62716286	619199	59036655
16658300	3214724	3984926	341903	35370857	38760532	37747974
16658309	40214085	37562584	40444992	37191357	3715407	39704796
16658312	41162743	5048325	3707595	43042244	37063103	46210396
16658350	906899	6899753	9407888	75049515	8219405	755742
16658379	28041862	27556183	31913956	32773335	33342907	40729355
16658385	35132683	40642952	42557564	4254707	4288862	50529747
16658390	527689	59626305	6579238	62030785	69767334	6427933
16658412	50732677	58570377	58619537	439231	37404587	38278847
16658414	3950312	4778898	38636253	42026726	45738205	49764225
16658428	7269316	7419678	77131256	8472871	68178024	7417543
16658449	13074474	11172554	15265724	13902875	16363501	15843864
16658457	54472397	689584	54377464	48397934	62962406	6032269
16658471	29249115	3109236	28724552	28447083	28526867	30718853
16658477	18882597	19617102	20736498	19823404	19797112	19596794
16658479	6864835	63231625	6315326	62671883	58767494	56434994
16658523	22865557	26436106	2146798	23049065	23124119	22414272
16658525	23022066	25693466	22660465	2192591	24121567	26606453
16658528	27321997	25305243	23502344	20151497	19982932	19208221
16658536	84937126	7612649	12572345	90580475	13945468	14704802
16658568	20012508	21285335	2013504	2083141	13741536	16012953
16658584	27408356	29309937	2812697	28783173	2916634	27295492
16658589	33207253	37442318	33884518	32716274	32562515	37475754
16658594	31537363	32883312	3520114	32907837	28633703	3834639
16658607	29531677	29585955	34032486	36129677	41135506	3570502
16658609	36448807	34351376	28032166	32463455	36817	3251986
16658616	20592184	21920479	23850689	22499023	2089789	23131609
16658619	30267214	25882473	27214485	29449554	27314047	28496122
16658622	28357162	27155804	27135513	27496847	28490847	27263512
16658639	3498759	28222324	373987	33671288	46305492	38362274
16658641	35332954	33807724	3093835	36053627	375962	3890313
16658644	10350447	96729546	1116069	13378076	1311982	113361176
16658653	3387156	3477607	53996574	5538992	49603752	54304344
16658655	7526654	6900081	79540054	87466415	80998695	84648155
16658664	6997845	63857773	6685102	6740016	5983177	50364548
16658674	56505127	644792	5425289	6919116	50773514	43239967
16658690	60982456	61270767	63325085	6876919	52081257	46959568
16658726	39278465	35328175	36735653	38305088	338793	35516457
16658730	46319115	42644352	51023037	53926388	60265827	5935665
16658733	30649363	25499651	29725134	28716713	30302483	2875626
16658736	95028244	9329701	9679441	9843261	10363156	9298229
16658750	79287056	7903012	718504	6610579	7810399	6396035
16658752	2808475	29081196	29124191	28985403	482856	49112587
16658758	22338873	21859311	20964584	21411714	291571	24104315
16658800	21002504	20594118	21529982	21969742	22613409	22616585
16658802	16247847	12319125	16644072	14951833	19682397	15385037
16658864	36592133	29810828	30735092	2663254	29262045	2868996
16658889	64819046	70273575	7085664	88374146	74403244	7352796
16658904	31601994	28021015	3933322	36597107	3623958	31905273
16658909	7766389	7557596	7788785	66528725	7705719	63046608
16658926	12483616	12005018	12910776	12658018	11717643	13741034
16658947	41604836	540395	42997818	37842575	42342056	41922882
16658950	471127	51127365	7305737	66379974	52102825	55506943
16658954	22723774	23550571	2531154	2394022	2217788	2360287
16658960	1893259	18997362	18888296	19860956	18988625	19221048
16658962	35974426	37689247	3790693	35985218	3886303	41118446
16658971	19959122	20044044	20570354	19598387	19609142	23597227
16658973	13304955	12836456	11439545	13209637	8828865	72480316
16658982	3993932	46996292	48387676	46762978	41771744	43077045
16658987	43750755	4002571	38194572	4826598	38067146	47495247
16658991	38682137	41100235	2961482	34732704	28582928	34004547
16659017	4029277	3879346	30630835	35829803	36637604	37222786
16659021	8648326	7880492	9098913	8590624	76958046	7335417
16659036	6471063	6586188	69997375	56298626	5238859	53613796
16659046	47154068	41571426	4260484	37515953	50241486	5568776
16659054	11539963	14413846	118100006	1445043	10504336	107374886
16659070	4263466	46237347	4235003	4112855	3574611	54642044
16659102	19468658	18491188	20078204	19510628	15974391	15715814
16659133	6128389	6135534	62861156	70831345	516286	50589294
16659138	22741881	12509647	7332707	6825373	3063475	34334793
16659140	3158763	32288712	3170016	49064688	28099335	22409059
16659171	16150044	13153351	20218243	18084402	13787146	15397742
16659200	46913197	49423996	48511845	50847137	4737318	51529434
16659217	486463	5027216	40846878	4670588	46234627	45894215
16659238	62072975	765479	6420618	8049469	8267515	7362871
16659251	15022792	12355974	16698747	14237605	18844508	15001373
16659338	64186295	60411144	7633888	8368887	9908471	98128815
16659340	360078	3839148	4030117	37515953	4084641	3857391
16659343	26227798	2747484	29000357	25971498	26042343	2701928
16659349	42389557	54741127	51038437	44383762	49297016	500194
16659355	24086594	2977246	31532032	27140759	29517076	34388412
16659357	22501783	23221272	22459822	23800018	23040668	24687801
16659366	21752838	22912106	22690393	24172955	22596512	22685833
16659371	18768291	19837576	19272963	20314054	1912047	1907972
16659380	48849834	3918535	44795387	43374367	35038727	40388924
16659387	4003545	39943752	3891378	3913958	39249985	40468445
16659393	21760605	21771828	21266005	20720282	21157722	20622215
16659395	8716459	19111049	50003384	64841286	5684342	8888238
16659399	5127996	63979836	48292896	49984173	57841793	6207089
16659404	7503241	89600464	60861496	483057	59021976	53974377
16659407	34868057	4149518	41228382	37814102	38103012	37736584
16659413	34742943	46161644	3858184	32392967	38156555	37781094
16659419	30446043	32542404	27052425	27855068	27185076	29788763
16659422	38454422	38922318	41619114	38403923	39074604	43232025
16659428	48335438	4153367	39896317	377725	37272408	35596397
16659434	34742943	46161644	3858184	32392967	38156555	37781094
16659440	34084145	37118233	29885166	30876339	30025621	33302834
16659443	29835577	32940865	3406386	31937677	3061066	36840714
16659449	4193398	4310907	38194874	39083214	405104	3879136
16659455	24885178	29052872	24995852	23763073	23071547	23177849
16659459	14860124	1476128	10345232	13519608	16513127	14489761
16659475	26827827	28625465	25376875	26109806	27934221	29880474
16659478	9852045	10202067	97554245	9811294	106840836	9897614
16659501	11540219	13293686	106449615	12420853	34899426	3164146
16659505	49711983	6257075	7131703	7399841	22544647	17481108
16659508	4750622	5244456	57055096	49887173	61514206	59161983
16659537	12800452	8964845	12677307	10906922	114329254	11124429
16659545	2995454	30175663	26924128	28828789	25741322	2855887
16659605	15667693	1445649	1908143	16431627	13730806	15584802
16659612	687231	791306	64110306	6748473	6364751	6956945
16659623	7154619	6991441	59814667	53974567	61426212	6208554
16659637	20246994	23473433	19789442	20836592	2013902	2206808
16659650	9113412	8563547	8369955	8979228	8695549	765943
16659684	5446342	5540496	5739188	5797212	56731956	50292454
16659686	22347772	18612001	23253625	17803989	30421802	28327914
16659704	24433853	25633105	35497162	3652193	3374546	2909898
16659727	8246751	92888435	7018992	7859807	1015935	11051318
16659737	514033	70748856	58302357	47145077	4618174	59175953
16659746	5838644	55152664	6589693	63114643	45698715	4514587
16659765	35936932	27726453	3500839	31606174	31680368	2820637
16659786	23193283	22572203	22957098	22879452	25268135	23743608
16659788	29335255	3291913	28197948	26276455	29901863	37199493
16659794	45036545	445474	5222046	31886158	39826756	56713367
16659825	38892784	44021126	46079056	44116608	36902466	411956
16659853	61322746	62658726	7242804	7674133	8005816	75622986
16659856	50464996	42113045	55155807	566588	8111703	7731481
16659859	461324	4255601	5663912	4786877	4994157	60652634
16659862	25499691	24445763	26487663	28108515	25573097	25418674
16659865	8508856	9018419	8331136	80948296	62719574	6087493
16659881	23934633	22601427	21590257	2062803	18709016	17201543
16659904	10117763	7427077	9329201	76986435	8661622	92426575
16659907	49901108	5320101	56228363	85918236	76165695	7086876
16659911	24895767	26432144	25932886	26745754	29679306	27120487
16659916	19037617	18552114	18943726	19011824	18917885	19069782
16659918	35100647	31287228	29152447	35052277	3108258	32951508
16659921	63868862	714731	7816295	5905908	715679	7248282
16659936	3756862	4186596	4004721	4183513	40066467	39631996
16659938	19037617	18552114	18943726	19011824	18917885	19069782
16659940	27095623	29708145	24782276	26410975	25368618	30628475
16659944	21557043	2547189	23771605	25880157	26343628	24755577
16659951	60576233	8929375	65967285	6814615	58050835	7037358
16660003	28960396	31305853	37328922	3286714	42901093	34092884
16660006	19376453	1932713	18963963	19407743	2043853	18618258
16660008	51030518	5930634	48393833	477187	49657574	54085922
16660014	18751015	11483573	17720926	16020753	39371628	35660208
16660038	11917111	10986014	958784	13145737	24208151	18396706
16660057	56503223	5931507	6209663	5628551	867142	87148926
16660059	3601476	37527454	37122948	3813933	34880127	37433807
16660081	41406464	47801186	4493946	3460099	4598442	4117948
16660098	6195286	56948635	811392	6507013	63791508	63415318
16660101	3652797	35231956	39591824	3839746	4520109	38338066
16660103	911594	7992108	9517955	9867502	12838724	121991776
16660145	3599408	37531487	39124405	34343483	3824681	3321151
16660151	41051323	44855774	40806503	41713497	41151	47075005
16660156	3821666	435793	3519963	35454132	330252	36255142
16660172	2756592	2712899	28275135	3320495	2585303	3307467
16660175	5365782	5613972	5130601	49719963	6904213	6636139
16660182	42181976	4349678	45600777	47256866	51614178	55716614
16660196	43363945	47330185	46950882	58621174	5373846	4885765
16660199	7348092	72966736	8563176	92990074	52111824	5936614
16660212	8531736	11866977	11750263	102658806	8751807	8997421
16660228	3101762	3861692	34811546	33240463	31841446	34986958
16660231	20134129	20399942	19282852	20515015	19977127	19791729
16660233	31983583	25396091	32959457	25283815	2504142	32578064
16660236	5953412	6622374	73837654	6751219	6472907	64576355
16660260	36992233	337915	34426674	34473057	32651382	32851635
16660266	2514116	26553799	26541344	26319576	24698893	25545158
16660269	6225138	58955452	63755966	6012329	67266464	6583919
16660282	3786868	43604668	38070587	33320244	40564705	4198864
16660299	39545364	39927338	3907289	4099092	43788834	47225845
16660309	36165703	3726705	38682903	4172273	3203386	36162117
16660313	4650541	5344828	43244858	4969336	50091137	5393979
16660317	22419899	2626999	24186802	25174652	23716805	23705019
16660321	40221786	37179867	3221068	35910294	33651733	34932693
16660324	4047177	384202	3486953	37830498	3393573	3924884
16660356	44048546	4202807	4946806	41874405	3970136	4953092
16660360	26529077	21239557	19631317	21975835	24154541	19363419
16660367	1572548	12851213	17239407	15560704	22833437	2077614
16660381	7040855	94902626	67363075	751503	55131237	8169628
16660384	8080377	54719597	52577873	51724575	56562397	5455718
16660386	19311605	19556726	19789442	20610287	1936791	19202345
16660388	28307661	3216069	2802391	27781189	287365	30070862
16660392	48671097	5989713	54857285	494593	59493504	61402557
16660396	22873028	21935755	22961956	2464421	23826406	26089458
16660401	22195868	22635565	2290202	22237871	24047138	20777233
16660403	42817543	40701656	51015907	4479403	5456122	30628475
16660436	3195364	363415	345193	31861393	31438848	3767552
16660455	43752422	51492672	4402514	4971081	4112723	48042324
16660458	28929234	35825577	29957203	31671928	33397766	2924892
16660468	3797863	43007954	39458652	5064379	42053337	3824447
16660481	20992928	21079287	20402916	213928	1977838	20544153
16660483	26456663	27248825	25836718	23475626	26775652	27908382
16660495	19110931	18633183	20556423	20062115	20127003	19062958
16660497	34973644	402062	3508644	4088441	5249946	44878685
16660503	9736196	80372156	7395788	6867602	7883327	70870264
16660518	8036581	715027	9012625	7568913	7387619	60322044
16660521	3750965	31863398	3254176	32717422	29074986	33335754
16660527	18051994	16327884	19838109	17600279	15960301	13748035
16660552	5499433	5103779	60168583	6671481	62443386	5065761
16660555	45450447	49827045	41812714	35171684	36857468	48549755
16660575	35241196	3489513	35957535	3326166	31995302	3976325
16660581	4079642	36845943	4077599	382854	4084397	44299606
16660587	33377483	39049267	33314194	3404361	3347697	3564428
16660594	28218979	32244755	28594921	23929905	2642794	25361189
16660596	4556502	44571663	4412016	46198875	5592119	54919163
16660620	334898	36051342	32081993	31902271	32554985	3315866
16660624	21229115	19694164	25095097	25634058	22041907	20149658
16660648	23643848	23059855	27987514	2442142	25346066	29083332
16660650	26839575	38733376	3906053	4774404	36934025	30459118
16660652	8742915	110731544	2233662	23125828	2134713	2121561
16660654	38883114	40582832	38465736	3793418	38781837	38243683
16660664	316595	3372368	29418673	30487907	29931074	3621918
16660673	23737881	20283778	2486828	29218176	20133289	18428313
16660685	14678969	13453888	135774	13723639	1341946	104147675
16660700	6771181	6937703	608827	5936829	7312157	62894714
16660713	70979515	72509186	7683792	7662369	63550205	7165668
16660732	1918635	19482746	197103	1943733	19915154	205037
16660734	26033628	24490631	28543621	25290539	28448261	31204151
16660736	19738289	19218924	19328932	20415873	2000924	20870499
16660742	28153553	30560415	2818379	27600397	28363613	27977947
16660745	27363518	27773907	2592274	27103296	28413498	2525298
16660749	28297081	31780788	33165085	35039703	33621994	35267487
16660753	37009872	3486627	344843	41950203	37982048	35978813
16660757	11879839	11469947	10954464	119460686	13506253	12802496
16660785	14892033	125777245	16522134	13791629	14341931	13679314
16660810	1206189	846362	10361442	100369644	10487397	89871376
16660822	39009598	43472244	40888443	3075859	33819065	4245816
16660828	2653612	24852367	27663785	28715884	21662497	20196182
16660863	34917172	34135782	38087634	40942987	34491248	318499
16660876	1755004	22165543	20913678	17062407	18934644	19204887
16660878	26243092	28085701	29069744	25501644	2657518	28116217
16660882	27446396	2546774	23635485	2315519	22581318	22623981
16660884	26246964	28472267	27727161	25933716	27698746	31553654
16660888	25029606	26837975	25789639	27307304	26547705	24310083
16660891	22580877	22538044	25215034	21327442	2373349	2417554
16660906	22279543	18370153	12713407	11791072	13831627	14744937
16660917	18803205	19045975	1969682	19230549	1941199	19571373
16660919	15851582	12691397	1261041	119975334	15334106	15552885
16660933	74516396	63784355	8260449	624868	57552696	66053665
16660950	2908524	27110344	29746428	31425747	27273903	30850906
16660953	55799442	57690594	51162502	5880576	55069633	6432045
16660976	2636889	3036822	30446008	34527902	22707787	22247737
16660992	878011	83758125	8434531	7739315	92415	6769076
16661020	4315123	44414444	37769005	445615	4241838	4313157
16661023	19721012	19468273	19415703	19420464	19773022	19551718
16661025	36021706	46684464	51435577	5783272	38259285	54907623
16661027	22742924	2337474	22894361	2219802	24167599	22860826
16661029	2271867	24207401	20963766	21360163	24111546	23198801
16661031	31413786	3295997	31338245	3279799	30177067	30079666
16661048	4166449	42737934	36783333	42873756	3960005	42758842
16661051	5637802	4216317	6597688	6181363	59324432	6524623
16661058	35103493	39321407	4047733	36929855	3631007	4040992
16661063	6830234	51711365	73466484	7453189	6433844	57332386
16661071	10531601	8357145	9325553	99181046	9278947	801982
16661102	31759829	33130054	27731966	35060863	29783546	32987473
16661117	61656933	52800514	47492012	56087086	48887344	44173714
16661138	19781311	19483915	19613256	1970926	2045974	20228132
16661141	29981567	29099454	2792375	29845743	1772576	15732088
16661149	425338	44630753	44737907	44182983	46236237	47875492
16661155	28020172	28100658	2968554	27839622	26781921	2784468
16661164	18893715	1463539	1376165	13567493	13385818	121444725
16661192	42755093	36519157	3960005	40237663	4218473	3587611
16661206	10067731	9324591	77957726	9528938	74838394	63182228
16661253	13596072	19957399	16472139	18097942	19696501	23586674
16661255	1414605	12020236	16666484	13699625	13688264	12046941
16661284	10541235	10279714	10505563	10610731	10359229	99099045
16661298	12760276	11533565	10576407	111320724	109691986	8427789
16661314	14157593	13437047	12658287	15456826	12601682	10823787
16661320	3931494	42725197	32262844	4086036	3834249	43340202
16661323	14361157	15071692	14892522	14361597	9385981	113566956
16661342	8543205	8470751	8249322	90632996	14833998	11273831
16661347	36824913	40329437	3986045	3550927	3315223	4278689
16661351	11906593	13329112	14921078	12856807	17417747	1405582
16661377	10313739	106434494	124558945	118877686	11236096	10776704
16661396	62518463	6196193	6471157	66013504	55933712	6412569
16661398	58705936	60737885	60499393	58333546	68057526	6939766
16661429	8698621	8529136	8394038	85314766	52008907	60834694
16661432	20386347	19516413	20017765	20820389	20087858	20499651
16661435	3394554	33024605	3470235	32170193	3493051	31648014
16661438	40771935	4739621	3795748	43201332	35402596	47650894
16661443	8631852	7321191	8699621	80582184	7655946	8814758
16661459	17336296	114652115	16223761	15174982	2154261	18625781
16661475	21718172	20907717	23962723	22093039	2971215	26650517
16661477	23153867	24718903	22517148	2651817	21663956	178.38
16661495	2094418	20362339	2582286	2765996	2366157	21708355
16661497	85679184	7884825	8928522	6860784	6784758	6607898
16661508	41051315	4439994	5281898	40184265	39517902	3879876
16661527	6854558	60307137	6675885	8624674	61049725	61296284
16661533	8143361	6109392	100100365	9203174	79499115	84462265
16661544	18308325	15900555	18478178	22593703	19762115	18136867
16661556	29789776	29036518	32244263	31543858	30999012	26411968
16661567	4412317	35264148	30638416	2686725	4555392	41091248
16661587	40629303	4438108	3840499	4313902	59155792	4618206
16661589	12410093	11188789	1464345	1528748	8624154	10038378
16661615	4990928	466629	62005123	6244156	61961807	52098362
16661617	7130911	7954323	88808914	8065717	7937074	8020057
16661636	2846331	3094877	292042	29507236	3676867	3110873
16661642	35253113	34860184	37099655	37219658	3190012	3296726
16661646	898536	10303133	19778323	25453253	21327116	28326642
16661648	13297162	111144775	15124232	13331923	12684192	11853273
16661661	23254204	21809269	21050886	20708982	20834269	20230337
16661663	12061568	10715254	13211322	13120276	1253026	1153743
16661676	3385401	41720943	3169915	37155113	366149	4019445
16661684	27107615	27088352	27251858	2808987	25681625	26588203
16661687	16400433	11546296	18804094	15244867	17841362	17168509
16661717	10726345	7719635	81649826	102009125	11626316	947888
16661719	39295498	33025253	3279295	34589447	34163395	3987945
16661723	37759766	40834938	5057551	4109711	42142357	40600746
16661726	27580078	26119108	24271032	24386307	2978804	24867865
16661730	1457678	12572994	15617186	13591418	14142413	12798319
16661770	20227905	20275433	20382677	20879898	19902143	22557098
16661773	32627647	3476301	30270987	29138317	30267632	32068977
16661776	18376785	18427227	18890028	187608	18959614	1916972
16661778	50954647	5191923	46361916	5798645	42509243	48783985
16661782	42206436	4165284	43776917	39836758	34732803	37344604
16661785	31801037	3404888	31175827	3448091	3476438	35816273
16661788	27363708	27273838	24039223	27896095	26823349	27535316
16661792	41885612	5510874	39888363	42787983	37551643	51818417
16661800	30338417	30122425	28290588	30947296	27721657	31862207
16661806	51226284	4990138	46432495	3687368	43018364	58544636
16661808	346988	3539149	37626114	3492267	4366347	42136524
16661811	35889557	355223	33931664	3525318	36375565	3965815
16661815	36988735	41953583	4080807	42143497	4128341	40837418
16661817	11251214	11656285	100538826	99127426	106808205	87163315
16661832	36136664	368737	41208188	3854433	36685706	33285776
16661852	5748204	5925008	6106268	5544121	58088932	60129112
16661856	43751205	42217255	49369015	3787838	5152752	5878009
16661862	15072435	118703674	21719499	1400269	16147002	18110767
16661890	40909775	38143578	44472214	3936094	40569084	4345912
16661904	45289993	48022907	43536617	4409751	5558951	58832508
16661907	7932183	9185746	5633823	7166321	800354	8332799
16661910	20407032	202636	20557108	20074047	21309479	20193588
16661914	20043346	19180195	20533611	21048252	18819687	19619196
16661917	31242868	2630885	27586075	24609389	2461937	2319526
16661934	79500854	7671828	7238907	789799	7026869	6604902
16661956	5072723	45531293	43336942	41141245	37752664	37972452
16661978	16370857	14003969	16327728	17619849	11780381	12313444
16661995	29632137	31113556	32743065	32759197	31855133	3499347
16662009	6083117	63815968	59328873	62359985	4925064	57404675
16662018	46326504	49217228	46232788	46333298	4597196	5456749
16662031	2653183	23665015	23460672	23775867	12416948	11828145
16662047	54257076	65198044	67322876	6973243	6099709	63816364
16662052	43994568	48480556	4700522	43765114	45573135	45611847
16662077	21564769	20065535	21367316	2213975	18614975	19868303
16662098	21278452	214568	20847519	21604912	21145256	25173203
16662101	36525497	4007529	46468517	52100548	4884717	4944264
16662105	50251865	6047879	6547034	49926586	7284624	74472374
16662108	46502975	3980573	40572945	42927856	4810456	5023638
16662113	3667875	4403582	34216843	3916122	34566006	3641765
16662123	10277732	96366356	8242888	8409786	7281963	7388539
16662132	27451126	24377975	3482609	28691566	33752514	40811226
16662134	23011858	23535959	19809695	22514127	2116629	21061568
16662159	10537504	7828361	10643599	8385443	8619431	89893135
16662171	744341	7223653	8124517	9288223	8137088	88582054
16662193	10654644	10346738	8909599	964626	8506895	8943045
16662201	22274155	20199638	20835463	21617527	21710913	20262821
16662203	28223454	23914822	27975372	28621483	27656185	25725773
16662206	4097386	447969	4918698	50345345	45143456	54440113
16662209	59607075	6243198	55187683	5868574	61.96	60373055
16662234	12072434	10293861	123387955	15045874	15140025	15262482
16662248	4361532	45416473	46476486	4660904	4500907	57202347
16662251	30242416	28480303	28190178	29620337	34457092	30306501
16662255	5587195	59036682	55399998	6396325	60899082	65711266
16662270	24103916	24081	24221682	23471498	25170439	24226925
16662280	3735774	40002354	33631927	33413868	3248702	3490257
16662282	28480549	2724465	29546309	26957436	3060351	2767732
16662296	22776297	21961636	21751242	26947054	2075751	24298893
16662298	29181307	3065733	29936325	29817303	30038506	3422767
16662310	26088062	27940346	26891537	26125095	25648428	26918499
16662313	14645648	15111093	120565	1190063	10063184	8043462
16662317	104872536	9871659	772733	864274	7278389	526035
16662322	22131836	18926389	20327155	21200952	15044891	12382075
16662329	58060997	6625084	52584763	5851114	4941155	6029573
16662333	26988258	26972612	26406609	2761665	28321146	26013805
16662336	20815321	20680616	20314894	2095063	20107906	2271909
16662338	7640058	7789966	8778338	92619705	7362206	69598495
16662357	3857487	36201013	3771643	24530342	43063245	4608545
16662359	5063457	44455786	4732483	46499823	47572076	4185504
16662394	22314848	21730291	21277365	21447813	2235404	20854616
16662396	12706155	14122676	14683492	15547049	12300043	113131424
16662412	706154	7413092	62638897	62424294	53370125	6579592
16662422	41666397	48888138	49362717	4220838	4660626	46559032
16662424	3620077	3998842	35550396	3457042	32423264	3650986
16662427	19572971	19409939	20208958	2090152	19687433	20250277
16662430	101141235	94155075	9875772	102324455	11709206	9838315
16662453	13370142	12224585	12918723	14968286	14568086	12639784
16662475	14550764	14908383	16048459	1763749	14532137	1435888
16662510	3735721	41738674	38903236	37132545	31919996	42756702
16662525	103076096	9940996	8845001	1230393	8974428	8859331
16662537	117932655	12337124	14147435	13185786	107834885	10076599
16662566	3556699	31746677	34150626	31050424	2799786	23960101
16662584	8733594	84293465	7591606	10259914	737022	7902815
16662613	44142624	43410263	4517249	6236619	53908165	56126415
16662615	24348228	25054121	25188055	24722101	2527585	26189877
16662619	21191683	24533543	2109668	20605213	24667477	22928177
16662621	20956287	21043613	2133229	1989251	2025069	2036325
16662623	22133519	20071738	20548038	2355711	17449173	19508656
16662636	5499223	6857263	60234108	7111796	52661312	4709099
16662648	7334306	7082257	7602356	8597245	55305584	56332554
16662662	2141283	22063189	2746001	29790977	23316673	26892166
16662664	46631874	51218693	48868023	45808674	43097733	46284065
16662676	7050147	67558304	8216708	6925852	7252411	92070076
16662685	47644196	49092224	47394684	55364307	46586853	59195065
16662688	2372623	26227472	30609444	33139664	3721904	34179314
16662690	13176906	24866226	65457794	4901755	94113625	9639537
16662692	15610596	1432392	12614221	125366776	93612045	8301149
16662705	4151848	42236664	40360245	41305923	45008297	53470085
16662710	2447028	30776806	24519659	27030748	24359123	27968067
16662712	21207304	22226326	22052168	21062172	2161515	2238025
16662715	254416	2502061	24887665	26984291	21204155	22825758
16662719	27472673	25391218	24347206	2252623	24313358	26286076
16662722	22396048	22492388	26819502	24643154	22890526	2513114
16662724	28739899	341756	26909729	2870831	24593685	2620665
16662728	5575657	4996882	55923153	62847652	62701927	5880859
16662735	24086899	21546497	24815048	2164632	21079044	22970406
16662737	3273253	3747463	34892383	27830264	29192865	2622569
16662744	3933337	3739303	6121896	55837683	4771013	46793845
16662749	28087671	30016205	2609264	2827621	2641059	28525417
16662752	4006443	40019676	37961655	3381318	3671998	399469
16662755	3013758	31040732	33211383	320621	32534302	2992736
16662885	86109215	8460869	97418236	10472722	8240229	7674359
16662890	11940277	122257126	11174506	12281336	10626096	13785083
16662900	3534561	37688553	3827092	39338108	33392586	380317
16662905	21812124	21800568	22350994	21294174	23528542	215422
16662908	73213394	9566121	68607704	60408665	68209366	57005367
16662936	38105705	4057959	36231663	33291786	3736586	37763245
16662942	29708021	34294624	23708078	24040663	2737284	2842135
16662945	107454834	102082924	82570755	89996025	5688457	62656258
16662968	88246344	10023457	8890153	10046382	6581761	7418284
16662993	19248203	21869083	20472647	19925034	18052779	17671912
16663005	26053782	2336747	21001703	20767464	22907106	23698704
16663007	2773574	29250076	25278898	27341442	29104084	31276798
16663014	39196906	34063876	3580149	2917268	3227999	2700832
16663030	4722576	35045883	65272675	46553165	4479354	4879609
16663033	10104381	10535079	11381041	122725525	10715622	10892601
16663051	36453888	43998688	38882095	35944946	36939224	3273255
16663064	3968215	3381042	32872246	29219559	37360123	3247403
16663075	54448944	51571487	5871658	49044518	578973	49761337
16663085	39471184	3422626	3684394	39836758	43295734	36827763
16663094	11500689	9121609	100388664	8850732	9665204	8990454
16663129	6508644	6977598	6890137	6755031	8661622	10453403
16663131	2582538	3021035	3239218	40669575	3202089	3609355
16663133	50408813	51090324	38429924	4638172	47015438	48611416
16663151	28177979	2886285	26830914	30436691	2513192	3068076
16663155	100327934	104230194	10888499	11638111	7015533	6689465
16663188	4624924	44845284	49980083	49981297	5307908	47831223
16663193	26846157	28820679	27695267	30011398	32965416	32217087
16663199	5822388	51982708	5371624	5176978	54273834	5805064
16663212	5170898	58859856	38185772	36389908	34524246	4716503
16663215	57084023	5368946	5959258	52389736	43841377	55293335
16663218	3237614	32235867	2931369	31398237	3237876	3489624
16663223	359784	4591074	36689594	3523323	31814249	351166
16663231	109105125	10332304	10529063	8975795	11126693	10066155
16663242	27073559	2814214	28574642	2563179	27916729	2949357
16663282	24963722	23991179	27513653	2369978	31186552	26089075
16663284	1942136	19762592	23886396	20736717	19733742	19366148
16663286	20936567	20394655	20609161	20714758	22031214	2009835
16663288	26767809	29514345	27012707	26629637	25704496	30048252
16663291	25607239	23215773	2283338	2173928	26878752	2447496
16663294	9795164	8783645	88806076	8836209	74329346	8282391
16663314	24041058	24157085	24720337	236945	245867	22995708
16663317	15861647	1671326	14437196	16559789	11404702	10775847
16663329	23241405	26445787	24588985	25039207	22758102	26170753
16663332	7356315	864142	7514537	7800081	695335	7433031
16663345	5122257	46172863	5241204	5238734	43619263	4599357
16663347	29566267	27349758	2883863	26458618	28182537	31989395
16663358	6243069	70306244	6870239	7369966	6018933	6592554
16663376	49611206	48387226	6046643	47550125	59247063	53925472
16663390	44781326	4798047	4476837	3884664	56718403	43383614
16663396	7068556	6404136	6674434	6662088	7871522	754373
16663398	56309258	4874974	56578743	55493416	6406683	52764076
16663413	37243412	44333305	35721985	32922	35493004	31082556
16663446	21263144	2053571	20718433	20069906	19724892	21110693
16663448	6514258	65919495	7178185	6483232	63580814	618589
16663457	29502937	33535168	2794377	29337143	28540806	27580662
16663498	5056957	45840187	51574898	4082984	4439106	48956375
16663514	11241684	9873857	8073093	14481287	57047363	55060505
16663533	43239723	3706137	3945363	47002983	37555386	38462166
16663537	11490801	104266945	11179609	12258896	124166695	11027445
16663621	28320724	24482243	36587158	27674847	30033676	27696832
16663665	18848926	14326195	16015265	14304785	15563362	13947452
16663694	70852264	7355641	6894908	9201089	6205282	661884
16663728	19326134	20207308	2005571	21141937	22125067	20243944
16663730	5533407	6399162	68344765	67254166	58845436	55256805
16663743	14498775	14130385	14362039	13361998	15818497	12728047
16663773	7985489	747129	8514213	8583264	7266774	77063385
16663792	13564798	13577142	13088226	127609695	124690384	12633674
16663812	25050279	26906702	29740594	28263168	25445236	230512
16663828	56830544	53475014	52216927	54886078	50252705	54990463
16663851	5083242	50100895	47773598	51936558	50484436	55590954
16663863	30782658	30859303	32515923	32569023	3349479	3259294
16663871	74528	7031418	631868	6621759	44402214	6888679
16663897	18628195	19295132	19281158	19429152	1908256	1954411
16663899	767298	9035745	7767991	801234	7164571	6628616
16663931	3138882	30504517	42329407	34395256	40572807	3499333
16663958	43.33	4245508	37678425	4614241	33967545	29994564
16663989	15094888	15742606	12333324	14080402	10328633	9580125
16664003	2428716	2446243	1054242	83850183	14930242	18831906
16664005	108028435	105734795	11877471	12765372	13107645	13054558
16664028	8244012	92998474	7464282	7473833	90136955	8165664
16664044	36205948	37365852	48490314	5437414	61034317	58721127
16664046	21968367	20983027	22023273	2071428	21566624	21206259
16664048	10055034	9750388	101502426	98693405	8437988	8753497
16664069	38189873	3813552	40057274	39787884	3270467	3672471
16664072	53250286	59501656	53244293	58111546	52678585	5630466
16664074	3530639	41745243	3810141	39492783	36610313	4312859
16664078	9818402	9114015	8419336	10941552	77757706	71874054
16664091	6420858	49220192	5308284	56852127	48728443	418574
16664100	22500873	20056169	20456361	19166264	18259192	17386484
16664118	61851578	5887642	5101592	63945927	46202877	50027466
16664150	40561194	45212088	2943899	31954462	20201555	17891103
16664156	9856707	9595173	124005325	1289432	10412417	97669266
16664210	27738922	28238102	25569286	28999527	2549062	25229843
16664213	22417732	2059277	20608063	21523537	22925396	20659416
16664215	19919516	21629797	19320585	20182837	2018101	19721977
16664218	20854454	16771452	12823212	12679354	9195413	8239514
16664235	4477574	48514057	49373657	5235826	5427176	4728961
16664240	29384129	23997536	283778	32427917	28067554	2503637
16664243	58746113	59377937	5204289	6668086	41210938	48224022
16664272	58705566	542335	66656845	60196125	7457387	7735706
16664281	123745155	11929534	13407184	11408908	93804474	7944528
16664299	78972466	73700676	6763229	66967545	4827112	62214233
16664322	4634734	45952003	4307328	39941154	40208626	38558254
16664332	38987232	36247612	3732486	3374508	37886612	3636048
16664335	47847366	5127827	4329814	53857193	5947795	5566545
16664341	38066517	4462607	34143066	363648	34865658	35106728
16664350	35587517	39013145	38972603	4406143	40261044	44259686
16664354	2131275	2141066	22789938	23763073	21286606	2218959
16664359	98758484	8714267	7153015	7326798	1207973	99119316
16664388	51879387	31661217	37746124	34415394	29055298	3579991
16664406	20189913	20713623	22073795	23000282	22869831	20508308
16664421	34942467	4559317	35200096	33126102	30863997	39422897
16664438	3804138	380326	3640133	4126406	37747047	41042473
16664442	34528725	450336	363034	41641045	35316093	4314024
16664445	48613528	4904179	42931808	3163888	46374658	4428389
16664456	4657358	4228097	47125412	47888863	4864354	43448654
16664460	4282628	48646572	4855297	3943126	3924433	4302182
16664464	19072506	1911666	19367735	1956726	19370865	18808441
16664466	26211777	28692657	30691807	29644741	29714651	30787334
16664470	31694042	3312547	32860184	38191994	3152297	3088375
16664473	65541504	737121	6980382	51216038	59175953	61217216
16664476	26810614	29638468	2916676	28039679	26800407	2781985
16664482	29923119	36343124	343835	3363457	30270535	3379227
16664486	4367686	46851944	33870052	3349009	4509712	49065002
16664512	1905714	19343725	2496888	19196533	19295498	1923145
16664514	23770046	23700909	29393122	22723175	20938385	27027988
16664516	19273527	19162813	19986355	18951405	19242964	19444891
16664520	2255796	25619682	27372168	28928024	25954634	28334492
16664522	20356102	21291378	21576422	2085988	22428087	2078458
16664527	20692035	22170833	2667467	24743903	2515355	3347468
16664529	28637196	3037461	28493223	27944286	27103495	2984282
16664533	24496563	25580814	26814419	2668041	25689606	25523445
16664550	22493391	20315632	20255062	1989726	20164778	20340038
16664553	25193142	2570448	27022636	31150318	2761502	25790077
16664556	20345116	19635744	19575798	19652325	21320698	1955517
16664559	23611996	25837143	25231747	2838758	29508205	23159334
16664565	19924686	20064568	1982003	19269966	20735443	20839159
16664567	18448532	18522436	19391924	18593714	18462027	18066853
16664569	31530384	30020481	28868486	3204213	28787155	2806052
16664576	35502747	38152462	35059227	33848896	3175087	36371254
16664579	24113861	20740582	22862486	23237072	20307535	24496948
16664581	34705017	32447273	34079453	27863064	30158113	33517494
16664589	21371265	23817513	22046814	19523499	25224548	21224941
16664591	24979576	25197052	2348039	24615582	27607964	2545906
16664595	27017735	30926783	2491734	25099976	22335571	21262547
16664597	9955289	984655	8911044	9845506	10711197	13185657
16664599	3717159	31047717	37199042	39437802	4881216	47419836
16664605	61751907	553555	6576178	5710259	62283737	5926289
16664608	6873146	44263767	1052528	9442745	12506316	10863656
16664610	56250015	48589638	50929863	5203953	47184322	4934744
16664615	26036442	20504194	20534351	2130076	2222716	25768013
16664617	22593792	2119146	23901087	22097378	22132841	22391558
16664620	3247741	38715816	3277585	3060183	3306244	30117195
16664624	158877	1391882	1502329	14065486	16674464	1480664
16664680	48902805	55730743	74993904	6180297	6129464	58759636
16664683	23358213	204823	24988235	22903112	23941465	23811165
16664685	19345333	1876558	18716448	1883849	1910811	19074831
16664687	2820271	27937065	30722118	29582966	304346	30783287
16664690	21925686	29630053	23572054	21723753	23464382	24348892
16664694	9774966	8279967	101200745	87672264	8938275	769656
16664708	105819954	1065097	119673874	123762856	11257347	10414118
16664731	18655914	17049294	1830017	18652335	15430716	14656786
16664746	40370074	56250555	3713622	38012076	38488812	62036487
16664748	22305278	2631512	18862573	22189021	17864186	18200809
16664754	29266338	37458122	30585388	3463013	3320883	40181965
16664765	16370023	14719328	22973259	22186769	26359085	23396727
16664782	31905924	30167965	33434395	3255046	36066963	3692069
16664802	25307147	23825955	18496587	16241762	22751807	21162282
16664828	59788826	6976393	58375206	57473114	9667316	8697632
16664846	37485424	33529686	34778915	32796036	33193367	33700058
16664849	60372337	72640564	4714695	4722148	5941062	61930206
16664852	8062258	6526773	9779125	8625756	11252053	8921745
16664861	3923404	43965096	42420555	47182663	39913887	39405296
16664865	2755914	2650887	24156687	27221745	22383432	26677649
16664868	40489784	49939194	3838719	37841774	39651794	35260845
16664871	56511417	7526587	67742966	6354051	69100266	79107544
16664878	25784958	28738651	2728355	28142105	26333145	30299316
16664883	339243	30508667	34908035	27156895	25398762	31185928
16664887	50308846	46885635	45283585	468996	4182982	46837265
16664897	2810657	27646797	23470596	24961945	27070898	27526596
16664912	16186934	15061513	16765697	17346191	12826993	12409139
16664928	21894484	23335266	23498167	23000916	21769886	2272435
16664932	41785156	4941359	4134575	4396456	45657066	411868
16664943	30244198	3084274	32566463	31616516	31346668	29698841
16664947	3827468	28750357	25838947	2865465	22722667	18152435
16664963	4597706	5216476	47307373	44845078	56792976	6418908
16664967	39048943	4089633	34125565	30988571	31475933	37101624
16664970	28244293	2970179	2585772	23625034	27391697	22715078
16664973	24704365	26174877	27935072	25455818	28052473	25146805
16664976	48187317	4526812	4588334	52198807	55321747	59802547
16664978	6492991	6699843	56041004	6328689	9463367	905825
16665006	4391382	51935703	4489685	43472572	38011528	41145542
16665066	25047094	25540184	26771725	2657896	26641033	2635667
16665069	32493263	3170148	31105968	26127413	36582096	30579739
16665083	17195567	14265973	20590376	1698241	17961252	18682436
16665086	45141586	44602737	4089138	3741221	3828949	40769947
16665094	58651978	58713318	56917057	5755977	5862788	5856382
16665099	4655902	6879993	44346066	51230846	51806873	602512
16665102	41359108	45340065	3826436	35958477	40337463	3985926
16665109	61152714	7161957	56425655	6148094	6167953	62898388
16665132	55735733	6572857	51096634	6843471	49908337	5465358
16665136	21292007	2119087	22399506	22189323	22827261	21751066
16665139	3811684	3735949	39289734	41671974	4812218	4267054
16665141	20591402	20619633	2019982	20184784	21645279	20870028
16665143	3173919	3686683	3839257	33042747	3322316	3253942
16665147	20296335	20013123	20182789	19596283	2059163	20089596
16665154	21247677	22863453	2162862	2196189	21759243	21870312
16665159	1974827	20001707	195837	20033636	20226517	20252262
16665162	19313555	18825241	1931994	1946884	19782293	196931
16665165	28797241	34359856	31038761	345986	34047516	3821998
16665168	21771185	2098325	23542194	22526457	25388474	2260878
16665172	20757524	2127464	21493017	20430763	2109616	21428333
16665176	23199986	23496637	22570051	23244352	24805023	26004126
16665182	5251745	52262802	659339	54064365	46980827	35997063
16665193	30913868	33950882	28297077	32328472	30863417	3438202
16665207	29346897	30580727	28108763	2567125	29666279	27432858
16665214	23618816	28100254	2660582	26073856	25473812	23309265
16665219	2188478	22142801	22817347	21780731	21652834	22337933
16665222	24885178	3872094	296664	25275784	31750748	29173492
16665224	35299526	43109318	39757072	2928336	36367844	4330075
16665232	2023703	20363958	20104467	20267084	21241268	20086887
16665235	25043411	28404545	2511124	25625067	25610302	26635761
16665240	2833993	27682114	29496082	28677532	27453213	25932465
16665245	2825333	22934994	30014591	21920956	2290972	24538578
16665247	43325607	425233	40960068	39903473	38884968	36681328
16665254	26835667	29188284	25378372	24663046	3095456	240486
16665261	29908258	24796251	26295792	2413637	25884676	2380289
16665263	231486	22845003	22077515	2319722	22683968	2386131
16665266	4185588	3953669	46379898	43450462	4253868	36905304
16665298	2073033	20129354	21650679	20786263	21966568	20546
16665302	75077065	60274418	8300735	6511201	8614579	7593591
16665332	3407096	3492971	35476658	34398613	36865585	35782066
16665335	30393661	3238851	28129822	30489967	26232412	27476278
16665340	22768936	21675694	23352827	21021631	21861656	232498
16665343	30524645	277701	25581154	2400954	29934477	25566261
16665346	1350002	13516118	15287349	13587282	18671051	1511171
16665370	21304157	2167562	22020908	22416008	22541567	2227524
16665373	24030894	19367664	28448434	19798685	27597656	23837874
16665433	35727444	31973433	40924587	34222015	3977716	36033348
16665435	30921082	25181587	27580465	30753204	27784061	3205098
16665437	27839481	48472805	3440705	30140362	3761305	3684684
16665439	27834816	30025375	26635986	26386997	26861229	28459023
16665447	8366026	6543895	77244896	7804519	671452	57384357
16665461	21153566	20999735	2263041	2278398	21315628	20736301
16665472	44028816	3943371	39158226	37459496	42892654	36099926
16665475	8664218	8582944	7559444	70863235	7503309	5941497
16665492	47513535	49181343	44171165	4871483	3692991	52122578
16665494	2090128	20016594	20882929	2028965	20618708	1968892
16665497	2164574	22143442	21369902	21547125	2303069	20943361
16665501	22433247	23315767	25312614	23423414	25181314	2211433
16665504	27796864	32457695	31432627	28906204	33563766	27350267
16665507	32046432	30915525	27699097	3554651	3408871	33796394
16665510	28523335	27467064	25236446	25334976	2579821	21927235
16665512	7310741	68872955	8008242	781398	68616974	7484981
16665536	5199056	4742266	44731125	4749706	57874237	50652378
16665558	21630611	2151937	23272762	23841673	26320402	215281
16665566	11918379	10627383	12490675	12411129	984661	101565216
16665588	9356779	11732686	82548706	10742975	1394786	1427022
16665603	18757257	19021107	18776861	19203135	18889004	19123236
16665606	19488062	19711477	2031115	20403414	20632814	21228802
16665621	9690333	8406757	10372151	13598837	13745699	10343662
16665654	19379578	19623127	19424564	20193176	20350883	19967918
16665656	16604251	17262126	17859816	16444676	15648874	15001585
16665674	12915784	12072445	13233151	15727936	9463983	91113205
16665687	52477654	55969627	62789825	7408747	51806873	574877
16665717	9027865	74582	9230832	85200195	10563232	94797966
16665752	2131514	2056751	20402935	20419632	19786518	2030791
16665755	2300667	21744804	22778042	23199337	22765392	21174807
16665757	31723381	34445065	34109848	3452872	3666656	33498383
16665796	18022592	22847218	21580276	25745447	18478888	14753325
16665833	24582087	21343098	25115322	23288542	22378662	21473537
16665835	22984085	24623808	24586535	2524667	22778717	24552681
16665850	20593292	2081179	2051918	22223888	2175771	2059386
16665853	13350081	12435938	15231007	12732318	115513824	118962456
16665878	21873116	22092577	22196978	20647911	22374989	22850803
16665899	20539566	20110054	19178154	22376465	19711344	20866882
16665901	23551434	25328794	24717323	2665863	2507967	24949692
16665923	1884916	19803484	21795235	2243413	22010344	22093494
16665925	3460301	3729666	31292366	29982502	31485134	448775
16665930	19310598	18829334	19107088	20519981	19743744	18671425
16665932	14593643	15043411	22374205	19468422	17848405	15141104
16665941	41628754	3838358	49480816	44359398	4225141	4132135
16665960	279206	26260529	3264357	29644642	31507042	30444653
16665963	349306	33963375	34186867	39098587	35304054	36195324
16665967	19924988	21017546	19811848	19873276	20790756	19838776
16665973	24374903	22050745	21661282	20994787	2077167	21151522
16665976	2607296	25987326	27303059	25122433	2466266	26834139
16666007	40460434	35243206	4313916	3624211	3477655	4070339
16666009	20812738	21444757	2049883	21465208	21502893	21967995
16666013	37281314	32000064	3585507	38414026	40691937	32684204
16666045	43940548	37515556	39537125	4261656	3980175	4329946
16666055	4927949	45386795	55236336	49360004	8979219	7172062
16666071	21236185	2231043	22537386	2218441	2174903	22775066
16666079	22172752	2152758	2123957	21964067	20439602	2106225
16666082	23299002	22851582	23745646	24633348	27598833	24755127
16666086	26531233	26840088	2763007	26580189	26775394	29139755
16666091	26757298	2355444	23338505	24957264	24140247	24946308
16666102	21521975	20582893	219967	23605375	21561981	20960445
16666105	4190809	3848054	37850258	4175171	43266617	41815147
16666109	20299606	198233	20752365	21217012	1987333	2009431
16666112	22351768	26521366	2306945	22547009	25576767	22641964
16666115	19777472	20212563	19959427	1988682	20566544	1960624
16666123	21133118	2422269	23011133	23035309	2296262	2185162
16666126	2138898	21508728	21517645	22823769	22109127	23822392
16666135	23534843	24864285	2314812	23824615	24423044	27738342
16666141	19227253	19190601	19194513	1965747	19922882	19181698
16666143	35936333	3534192	34662163	35966705	3905458	4020041
16666196	19564453	1953021	197907	20324963	2027149	19750143
16666200	26853153	3122916	26521095	26832392	26599892	32677757
16666204	57615864	586879	5642322	5752101	4263384	43906372
16666221	23840372	23373993	2372033	27845898	24874935	23811707
16666224	7964917	7560353	8177663	10435136	121847885	9942557
16666237	9276929	8796982	9664572	90790245	10122454	10109529
16666239	5533497	5148319	40451068	33726746	6873195	6566925
16666266	19259138	1878275	2000111	19813303	2064429	1938124
16666268	76535324	7483272	7499734	784662	53608986	54158222
16666296	21426723	21451275	23300156	21309128	2212164	22255108
16666319	1982777	20021877	20859299	20979359	21852371	21164373
16666323	21944138	2239389	22047586	2094147	22228527	20932856
16666326	4548197	61742455	4846948	69141174	63607857	59400623
16666334	23217796	27319927	23636456	24643188	20210484	31150137
16666336	305923	31753262	30592567	31772247	33769096	3634352
16666348	29712372	29903109	35889233	2913862	27603296	29761353
16666353	22695715	23605726	22338863	24637142	24264515	23407097
16666357	4749581	50346424	6504592	6665849	43243423	4459355
16666388	1990731	23356256	21889414	21326218	2000877	20944334
16666390	53509823	6487462	4632846	56138737	6780703	56708565
16666392	10589994	9498378	12109262	1096849	9921668	9508905
16666416	50906284	5264761	5385564	53693436	3344793	39208282
16666437	47443356	49308445	5029814	60307076	4269629	43303078
16666448	3387771	37381237	31582745	29215015	28169102	3208998
16666458	26847397	26898258	24643986	2888317	27096636	25793118
16666471	824679	1090918	8195512	110621056	14553302	15113728
16666483	2010822	20515991	1953615	2014584	20311428	22714663
16666485	49636543	4248522	41645844	4229358	59407166	55352848
16666509	53660248	40582672	4867697	34841164	6609628	62916496
16666525	20366459	19193642	20539715	19331446	19729734	19547115
16666527	27207417	29472445	3251508	27683401	28748613	27788242
16666534	36216263	3227428	3167837	30870384	3936316	3380831
16666537	22126957	23098223	21545027	2277926	2142699	22130692
16666543	19488232	1925042	19238884	1979165	19941345	19595888
16666545	25298404	2603574	18192964	2466533	36487204	29697693
16666587	20925804	20471909	20704464	20334862	20753567	20331364
16666590	21821075	22176495	20913204	2097524	2167088	22402084
16666603	21271397	21923712	20934376	21686592	21748665	22390284
16666606	57939583	47950226	36079117	60667465	7070215	7459147
16666610	21049557	22078758	2111346	2137263	20393282	21280956
16666614	19431908	18777752	21228867	23522787	2010987	19332767
16666616	847677	9663522	784274	78893425	8692838	81615616
16666638	28387236	30790874	27087603	24535835	25697418	2786949
16666640	34995445	35019516	33151993	34807724	35973534	33020767
16666657	25800213	29221153	26151905	24148647	25805424	25798996
16666668	48957254	36459058	3137037	3125931	19785806	21189548
16666681	21528152	20244392	21277308	21468779	21186443	21301327
16666692	67928474	652554	7462779	6568444	6760922	73923454
16666694	3551394	3683259	4012699	4022686	45722893	41314964
16666723	19869875	1954697	20601881	2047113	21051712	19753649
16666725	23454115	24618526	24383026	23779968	23949978	24985413
16666728	2044204	19663277	21560507	20821749	19860493	1937516
16666730	32559353	31849766	33293858	352194	30594585	35324966
16666738	16650885	15132826	27868942	34739212	7422482	7043373
16666747	2455506	25542133	30356733	2638572	3141388	40195236
16666749	50809887	57258995	37412003	4443536	38111397	51924114
16666752	21648403	2268446	22611294	22522633	23387316	22935038
16666755	9965981	87766724	62008966	63737964	11544882	11096356
16666775	24535107	25553726	25370033	24785517	23953749	2485698
16666799	9945506	67951984	6758767	4814425	12047998	12694493
16666819	31803604	28111187	28505419	26874115	32624275	30065128
16666835	38213467	2980561	33559875	27359958	42699954	3705499
16666851	124091354	10767209	124744354	12031705	118084854	12769015
16666862	24137302	23911606	23005985	24622395	24603003	2327717
16666865	3444983	37687958	35726994	3557351	3551738	43085434
16666879	18764828	19217873	1863553	20816484	19257381	19523466
16666881	17484955	1617941	17052174	1794078	2040067	1700391
16666890	27359615	25537458	23948992	26847527	2386527	245112
16666892	26581032	25504795	2676397	24419186	26980526	2472698
16666896	29551028	25647162	38362762	2614714	44147293	4174245
16666929	27062653	25973232	33653343	21479837	48394367	3488788
16666931	28533167	24104471	24471058	26077034	24689396	2509327
16666940	20246994	20154161	2274428	21505566	20252842	19987528
16666943	5869671	51198154	43483453	3860448	66486346	7664702
16666959	49945934	44993507	38938652	35917038	47855934	44049046
16666965	10677513	7166536	99748856	8156747	92573425	80125626
16666977	2379832	21923222	21665672	20894966	20247644	20751703
16666982	55512688	45154015	4908714	5664336	38136955	4043189
16666995	39717533	4139811	31510437	4436696	43636074	372915
16666997	3672062	3065625	36978355	49511772	328701	35252853
16667000	52500374	4923649	4737624	4805036	4717534	4422709
16667011	18065932	16119492	18802644	1430479	13931314	13477905
16667028	1910773	19507875	19311668	1887089	18869276	19206356
16667030	27477648	27505762	2913718	28724977	2903941	30880415
16667035	22167997	21907808	25520649	28662487	26313513	28643314
16667037	3403804	346334	38074368	5319082	3433792	32054176
16667056	2308184	20746101	21557318	23332897	2167791	2174345
16667060	21183578	21171394	20482136	20798336	23497238	20910954
16667094	3503492	31465845	3288687	29724535	30960735	27996197
16667105	2116279	20940186	215664	21169792	21566242	21292984
16667119	4066356	37294937	37822685	39655865	4282879	39016815
16667130	1997355	20565104	20934385	20535343	2041849	21033882
16667140	14858214	13888834	17179637	16179015	14013853	14421649
16667155	11208307	12436272	10245857	1056669	8330076	78624945
16667173	102706856	10231798	10834214	14257031	9371067	122392525
16667175	677112	57159687	5297096	5257527	44593246	4534634
16667177	3876893	3365818	37874092	35988777	36490906	30164688
16667179	187901	18748302	1881115	20849512	1905324	18752174
16667181	2001306	20830286	20230461	1962843	21037132	19600489
16667183	10878637	9848868	10048595	8630072	9097527	8291623
16667206	3217048	3080996	35122723	41510155	38831024	32950806
16667242	32198853	32667305	31502668	29875034	32444977	31442648
16667247	4586808	44820538	47375757	46542404	45787387	41472067
16667256	19723688	1970913	20103313	20192497	20851585	19861294
16667258	22261835	21556813	20717287	14858026	25391916	22711443
16667277	38272232	4541624	42793076	41081993	3787982	39189102
16667286	45562687	55613663	46110497	48996727	43813736	48956287
16667288	21923624	237585	20927473	21486149	2228503	23168793
16667291	19867384	19681284	20750507	19517563	19332075	2001289
16667293	27981354	27204096	29583008	28603485	29829933	27977913
16667303	1981344	14366745	17242618	15471176	20983897	18104192
16667337	5454984	5227641	54727043	57883774	44865463	52273792
16667340	35466995	31506992	32252617	3438247	3901558	361586
16667346	16504178	13453519	13108635	101935814	12936063	117271645
16667368	27747435	27914513	26472395	24965225	25647419	28540932
16667379	22056168	21792393	2181265	22353395	2218483	21798136
16667382	32748085	35948227	27412235	2948883	30115597	30708603
16667385	4730037	4499347	40812157	4560202	425076	4186606
16667413	28438892	27219532	29244862	26757229	24505459	2603585
16667416	2234232	22484962	2359129	21408028	22147526	22964447
16667419	24885178	28276047	26420437	2547727	24249725	26661865
16667422	3434609	27668602	29639774	26495907	29896112	2841225
16667427	2318565	23515776	22481016	25845676	22496626	23361477
16667435	24096224	23324926	23231565	22539145	25103977	2307133
16667440	25194878	25049585	23522892	23877625	22123945	22361485
16667450	19840925	19542969	19563593	20199251	1959176	19524612
16667452	22847538	24501297	22982311	23837246	23673002	2352108
16667456	13860349	15459668	15019142	1631202	14845613	15464777
16667479	20571045	2011402	22503742	2042172	20271711	20716417
16667481	21512756	21155016	21670933	20565453	21740793	22280132
16667487	26523277	25425705	25220327	26495079	28365746	25741623
16667492	25244556	25293488	24633778	2491288	27218323	28168333
16667496	18624395	18212547	19942295	20322388	18829014	20956293
16667498	10552529	1027229	13077345	11276175	102282524	11621241
16667512	22702343	25100227	25661783	2277693	23980087	23563929
16667516	2630962	25282322	26824118	31139526	28597677	30377163
16667530	16597433	12288449	100385956	61014805	10853765	8589069
16667542	27428951	2524391	3290614	31369434	37963295	37430893
16667544	19768524	19761978	20522522	20868486	2270092	19095428
16667546	967054	115081955	94669495	8611496	9180017	82511566
16667590	9817785	10173039	9448357	772552	9651862	9230111
16667606	19534773	194926	19136684	19788586	19332369	20611086
16667608	42756232	42710715	4237344	4040923	40200046	3627701
16667625	10673704	10357215	9713874	8452855	9073514	98472946
16667644	15385489	15261604	16268655	14095306	15696881	1298647
16667660	60878105	54622494	53704884	50089504	36919533	3900523
16667662	383637	38268616	3994717	39488876	38303047	3985562
16667694	4813073	50496315	45778236	4955381	42737305	55301453
16667699	3170231	31670181	25215355	27145489	26160702	28387577
16667702	28876793	29718819	28227276	3075165	32913563	29893291
16667715	4656484	4230692	41399966	432223	391811	31099057
16667733	39801636	34621616	40965622	38204887	36192894	42311028
16667736	4530476	46727158	43634285	446421	57100716	54618973
16667750	33608257	3874889	33279495	3719806	4062836	4704907
16667752	20702204	21489264	208017	21339554	21301817	20741568
16667760	28005829	29934845	29004189	2770396	36793564	35757015
16667770	21263145	21672325	21277308	19793774	22143774	21194422
16667778	29347242	32776695	3263952	3302186	32157745	3168332
16667781	23643848	20882782	2342793	2042316	21204155	20404634
16667783	3078952	35810287	31013618	27385704	2292825	272438
16667786	2002686	2153127	20842148	20970104	20444513	20000322
16667789	20458178	2122684	20507748	20340027	20289766	21168316
16667793	1942257	1994578	20393883	22051174	21084316	21382442
16667796	1942257	1994578	20393883	22051174	21084316	21382442
16667799	23980528	22509636	22168531	23857203	23989676	25923958
16667801	12296372	9042106	121501686	11707151	1473863	1302408
16667830	2051128	19837704	20654314	194485	21078007	19700005
16667850	19581272	19492544	19511683	20938057	21778696	21403624
16667863	59250664	5324571	6011119	46162277	740983	649022
16667881	7813672	58067238	7362616	62935158	9347163	75269905
16667895	4147857	42457047	2824009	35756336	3196051	39205082
16667898	21179636	20572378	21166353	1961954	20260235	19895334
16667901	34825745	31308968	35163044	34872986	36183678	38797695
16667903	1910316	1931897	2090063	19336773	19692606	1919705
16667908	23218128	23011044	24012236	23598434	21795036	23105122
16667914	22148436	21102177	22381062	2174178	21206503	21977829
16667918	44923855	3507036	37774918	38703964	3876212	3893138
16667925	3456922	3432592	3756672	4029447	33179207	30984547
16667948	21992634	22916553	2172475	2255242	21909344	2209914
16667952	23104279	21489183	22372688	20662739	21198498	22492138
16667955	25095081	29042889	2870616	3069358	25858948	3171481
16667960	21615314	20573002	20582745	2287252	22454758	21457767
16667999	39240044	40831696	35736614	3560311	40694695	40218452
16668002	48776844	55438667	51742138	7005479	6379988	48812233
16668020	20151472	16417387	20598093	17548195	1546646	14694038
16668033	3132182	3603724	31274628	29989882	30771315	30403337
16668047	11418347	10170384	988203	9644763	107071236	8684074
16668074	3347992	33841724	29674877	31321743	31545155	29798885
16668079	8579254	8490323	7783919	91399376	10759601	10127526
16668102	356431	37612012	30437125	32708585	35068402	3327296
16668109	7312986	61682835	1120355	11390987	8737048	8501407
16668111	4883787	4769247	43122818	44688774	3732317	4114866
16668147	3415699	4041432	38109924	36227844	41366207	39625782
16668150	2314688	20883292	30163965	24968813	20975443	17363464
16668170	12229123	12057717	13359755	1138009	13395602	11938135
16668217	2117723	22157642	21733234	21262527	21089079	2169854
16668220	5558229	6232151	478143	5808518	49253456	6429779
16668229	6055523	66034515	642825	60939823	5144468	58246006
16668250	48867016	47288235	5779284	53607048	5081031	47806286
16668260	2750362	30109962	28291454	25987524	2487542	273774
16668272	32351257	2951482	24146304	22575648	23555594	204.74
16668283	6660843	53812748	7512694	50111797	7739678	5749759
16668286	7034706	5188354	7136748	58633064	74190315	51555668
16668288	10985176	11143185	1378696	1593216	117292465	10519075
16668333	7626709	691362	43747414	59815376	5090828	59416893
16668355	68459404	828937	66375	72838135	7161661	73140854
16668375	35133797	51167152	3297558	39669456	35505234	41137375
16668397	7641905	70642914	7607866	8831346	10321925	65132675
16668415	24424538	23613047	24901024	2453939	25455387	230551
16668420	13125269	15462418	1442975	14964177	13387897	13217633
16668439	54866864	4876138	49750772	4825934	52231433	47341306
16668464	68515625	7562655	863874	8936277	8793048	8433953
16668503	6856283	6043907	7636255	7199686	6924061	70279366
16668505	30060934	3355263	30180027	3318576	30042109	34060432
16668513	31967806	34402245	3208773	3428499	3401165	33175133
16668517	60098434	60788307	49127354	49414154	5631756	6263737
16668533	5527752	53413456	5360853	4919263	53418625	5677556
16668548	20012085	19221123	20379509	19132833	1969301	19235847
16668550	10474749	89785164	8357972	10135876	9235701	8266092
16668556	30762585	35045315	3049966	31871029	30578804	34483864
16668564	30196829	40279583	3081786	2900804	3136593	31686047
16668572	424364	36574234	33570183	37427322	41079266	35851326
16668582	2475832	25189198	26083874	21631014	25573353	25393711
16668598	50806606	2946098	52773727	31241646	56881073	3895681
16668601	1973718	19540552	20555672	20704657	19476702	19526207
16668603	12153555	10562506	12830597	12228786	13568726	12787395
16668622	36789413	32997086	30980206	32640434	9021835	9368206
16668649	24770561	26657772	2372588	25646286	23180088	24931305
16668657	22355734	2363709	24555138	28170826	25880405	23786491
16668677	27901411	29903028	22405586	25134075	25960749	26486183
16668687	44549698	40742714	4972988	38730316	5704195	5543872
16668689	32159476	3190462	24509547	2687105	19572638	23650127
16668702	31352354	30215815	30410843	29088238	29461996	32647934
16668712	7362892	56602654	60803883	5636768	62864285	6439396
16668726	7313339	715033	829799	7697963	7633867	849454
16668730	6863658	57108746	7979126	65938965	618879	53809002
16668753	26828037	27862766	2594935	2919943	26156311	2780035
16668761	36969376	3927715	3686512	3624688	37109398	41261284
16668765	24312782	25257591	24431402	23892597	25741817	25351059
16668768	6797409	6428146	4515043	75303085	59497086	8838946
16668770	1877658	18366882	1906417	19196533	1869662	19061586
16668772	1466644	13403952	14977356	124537025	16523007	16010286
16668785	7964674	70513916	85733925	7469852	8259042	8045117
16668798	2422047	21956839	19731909	17653123	18883908	17443611
16668815	57787106	4371353	50280224	3874964	3526362	43549126
16668817	16388077	14081021	13650885	14665822	13955205	12916554
16668861	27243523	25041927	25997278	24631449	23729868	25170193
16668869	6557416	62202045	4670249	55977173	41309612	57692837
16668874	28193317	30214542	28581848	3174847	2885767	28323048
16668878	33428238	41763428	40085922	40039047	402677	50167156
16668880	7738298	6937524	58150356	6867229	6338632	62464294
16668887	46042534	42508	48217716	50522514	4925008	49370613
16668891	1421813	14954419	1521347	16113547	16889458	13803229
16668916	1958822	16991345	2038721	20321999	3300228	24203825
16668919	935684	733788	9262746	9405788	109253136	97614944
16668947	21218168	20055403	20953037	20739405	20492088	21285511
16668954	22167599	22063526	24108202	23930836	22013369	2389548
16668960	9525975	87958405	10424501	10518595	73900696	6673439
16668969	14754134	12825613	1673038	15617816	16138004	16008415
16668997	6247485	6912147	63928356	7588083	7094389	7544884
16669006	27471767	34318398	3242125	27621983	23950304	27188656
16669009	24093494	27702816	29985355	27435429	32803143	29225616
16669011	29412737	3035137	27568527	28714382	4452406	31527336
16669013	21142406	22328949	2200225	21783031	22997292	20396725
16669053	21860563	22159433	23457546	24072292	2391962	22195408
16669058	20970095	21470201	21406374	20657818	21829243	21173597
16669061	19818115	21242012	20129143	19570248	1978183	20505201
16669064	28710175	28471268	25880346	26920765	23840042	2979909
16669067	1046651	102116196	116964935	10732621	9040785	7723576
16669080	23856823	25167706	24956524	23760221	23402557	2398013
16669084	33367477	39956573	4629864	3637242	42600693	41052788
16669087	15109035	13490427	18474307	12236538	15825977	12082983
16669105	4768911	44096405	4810503	44468613	699972	51103558
16669116	50826572	546747	47629307	4251997	41627506	54865803
16669119	22942722	22432648	21836988	2361083	23759789	23828676
16669121	27494388	2434144	27459528	2947339	2474066	22293826
16669159	1945103	21478348	19919043	18985249	21788336	19064402
16669161	23637169	21924145	2331637	20903862	20981337	2054218
16669163	20682026	19872963	19829288	20649824	22171608	19862534
16669169	4893304	52431335	4643682	52954506	51697025	5688449
16669178	21330433	20664566	21277308	23000282	21130709	25033663
16669180	32815723	30871768	31433392	30717358	3319283	28119382
16669196	6003688	55549557	51200897	49688313	5142656	44536903
16669212	60597633	6440204	5826437	7034755	60034306	4969133
16669243	3274373	48756756	31948586	3645172	40703323	36925987
16669245	21627966	22424574	22689857	22805828	2191416	2269401
16669248	2637705	28958593	28665424	3278072	38870735	31148016
16669251	22456528	2270457	21633804	2295303	21942026	21971237
16669255	32243344	29430655	26887177	24507738	26509802	23969939
16669278	49004284	69941086	48632355	47413315	36967346	4327264
16669282	42092796	28046322	44637405	39501156	40201523	37068394
16669285	27235077	27851528	30637333	27192766	29195927	32316113
16669288	8760719	9388426	114462036	10651329	8758627	7933309
16669321	23063	21257584	20862705	20011469	20157097	22475285
16669324	4620002	45721764	5002047	45275707	45773266	43349342
16669339	588241	6942844	8398196	8485492	9440358	9894237
16669341	29825005	28180973	2557714	26374157	31492311	29490108
16669347	37130257	40328213	3358332	39795143	4769319	48087833
16669361	22894117	23594065	21150461	23122507	2281914	22777
16669364	2313205	27712257	26105213	23486897	20759842	26077574
16669374	20185781	20155764	20399223	24105652	19879934	2095153
16669384	3777694	47366306	40799088	37817276	42940945	4632903
16669386	6643519	6807477	6516809	6907189	6579082	6682277
16669389	8106847	82666245	85883095	9831208	6514729	664552
16669414	29198702	26691103	29248024	27088963	273657	30000298
16669417	23835375	21930899	2124951	22339083	23150621	21739666
16669420	1960104	19416935	19774626	19850851	20019878	19086359
16669422	4959911	42023834	31147163	39190323	41814526	31652126
16669437	10763336	95739374	7457918	11490052	3927216	2970765
16669440	13709106	1606078	12520579	13198004	14345255	14632874
16669443	49032005	49024208	4844089	50095825	47731377	63109177
16669447	43667053	4849851	32164	35210567	3270688	42486588
16669450	20201538	20721674	21058739	20553299	21962545	20159716
16669454	6755024	5160573	7595041	7641248	9664183	9956441
16669463	21102104	21668007	21150461	20455616	21074568	21061697
16669467	3191215	27932991	26452183	27253483	24313354	27762108
16669481	11221161	9568949	106698	7903102	17042107	13114499
16669483	19376284	19183422	18790447	1931738	20281391	19732878
16669485	8384508	8992809	8994762	84216156	10002785	8913019
16669496	10796616	8384382	10940126	9650828	110464966	8678749
16669499	1923136	19197363	18858051	1927375	1993155	19774557
16669501	8779007	81408485	6405455	35851936	10111065	6787408
16669504	22510624	2146715	23393295	20853605	27893509	21576956
16669544	19802462	19791882	20876387	21869652	20679256	207177
16669549	28118374	32964607	3467785	31749502	30172031	38675858
16669566	2209247	22399181	21015429	22035103	21821922	22976322
16669568	11194445	12789152	15112419	15053044	14728828	17194453
16669573	68594836	5697458	926545	7977153	11112351	93806604
16669626	55066174	56994717	6422566	51236168	5021972	58810104
16669630	8688868	66703705	66063705	85501205	32000145	30794044
16669632	109494316	85857666	13071606	13127585	17318814	14165393
16669687	40583054	39701344	4099533	42361137	40318108	41007645
16669692	26685987	27667063	27029516	3057122	34245926	24992865
16669696	1891925	18484438	19295723	19490433	20215809	19142803
16669698	24896305	25940844	26639587	22632223	2882146	3363157
16669700	37063028	34629645	3046703	32698776	24087035	26797437
16669708	7497123	6286218	86012146	55215076	1037.45	10930613
16669721	42516296	31282025	47763104	40002014	64304333	6333575
16669781	15361293	10854729	21620778	12202558	20504024	19809769
16669783	7839829	81048535	8202811	61124884	1366631	12382966
16669785	24423904	2829597	30969475	25158295	2226854	24691704
16669787	33244774	31024944	33275414	31637913	28136826	31832703
16669796	944105	6554124	78104996	8840843	29648923	24733243
16669814	4227066	4546054	4545346	4368118	38085007	46447365
16669821	13926884	13941577	15117342	15279114	12751589	12738365
16669830	12847324	12467124	15812201	16492592	13409146	1494912
16669840	17654997	16755841	15591539	14384995	14617303	1439114
16669850	33750633	40655563	4115985	38551277	31707798	34355606
16669888	7025381	61462517	5294559	58429863	7420951	7237629
16669905	24523174	19672234	23242636	2199385	18260712	1503916
16669930	3071426	30013385	27698386	26318994	25478645	22408495
16669944	19920328	21200624	2251966	21099861	21781513	22696518
16669960	24822237	26058628	20871328	22748514	25513292	2456054
16669963	13613264	10861078	11785971	13134332	13239493	10741032
16669979	36788826	36089916	36404938	34539177	34152905	3864232
16669983	6607898	49859898	538035	41488068	5687864	6055314
16669989	2539046	29010368	23224686	26277607	3058179	2289619
16669992	2992051	33394974	31588764	30011166	37486557	34716667
16669995	20877556	21752628	20460636	21019306	19839096	20039629
16669997	16169139	14090916	21564235	16696956	20731293	16154826
16670070	76362724	7573129	59704685	83665924	730025	82423454
16670072	4949826	53262257	4386914	51063126	55991314	47132843
16670079	4876923	4090957	45771034	38703957	5637271	5364335
16670081	8745321	7693674	92603806	11311942	7964772	76644226
16670114	17861203	17219461	14079774	15786224	145872	14183513
16670128	2632169	27576656	24454767	28029469	27142076	2524216
16670131	26525635	26381485	23784496	25348064	24374424	25403706
16670134	21205656	2152149	23087387	21797556	21679527	22193226
16670138	24342783	25092	22141401	25720325	20423857	22457403
16670141	14700644	13393326	12374729	14115012	1314162	113045616
16670164	39614975	43669952	35209743	43374382	36291756	4209445
16670169	3939621	4175965	43969322	43177	4425466	4485177
16670172	31435547	29840778	3209471	31728127	30092726	3651532
16670176	20877556	21752628	20460636	21019306	19839096	20039629
16670178	2088519	21440117	20960228	23211872	2091626	23417719
16670183	31096992	2903169	25931564	30024147	20817062	28881569
16670185	37314247	30295897	45518074	39555786	31235222	271255
16670188	28913649	2798122	3276333	30268585	28591465	3199089
16670191	24661324	23994133	2675285	24043545	23076859	25502499
16670195	18734695	1889658	19224745	2059609	2160228	19374332
16670197	2209247	22399181	21015429	22035103	21821922	22976322
16670199	26909872	2118868	21998318	21048588	2461277	24114714
16670210	21478867	22590218	26757458	29710093	25603481	24102253
16670212	19847939	19648214	23283241	25238424	19627403	20708014
16670214	32617996	37252327	54719162	47519722	42929264	40718414
16670217	1603579	14997409	18941927	2331405	15948967	1668303
16670245	40800438	4762079	4919711	48199947	4856259	52588825
16670248	51814415	64592606	52052635	371854	342615	302389
16670250	44228143	48075507	604177	5415424	6613703	6373928
16670267	26514103	27586987	28462267	27131226	28276371	29862677
16670270	4418507	4689588	38353752	3637169	46755325	46772224
16670272	41464615	4008294	35179424	28213	3754152	34742615
16670276	40166878	38810608	42674454	53578903	54199924	4755151
16670284	27255411	33253235	3171999	30598099	28198536	3336632
16670287	30831953	33124966	34940956	27542858	30841488	3361941
16670291	26408434	2702668	26626507	25700466	26630196	25727985
16670309	7222353	6591405	7296657	6312788	7871076	7286929
16670317	24120682	20424004	2295361	21818514	21892996	22649601
16670323	7921448	96474144	6619558	7124517	7592353	8086604
16670328	21147701	20144138	22516703	20680098	22155079	21946184
16670332	6916757	65494446	6723955	6067095	76292854	6878261
16670359	6911029	75549995	8224081	6527999	6004365	59540913
16670361	446259	46756535	54708656	5036039	4698149	5167195
16670364	26674034	29902786	28551395	3325576	2982435	33865536
16670367	24757488	2468589	22702875	23462748	20698135	23467981
16670377	14194061	12632828	14867801	20696136	85553185	90423416
16670383	9538329	8297069	8990657	12823608	7202956	50011905
16670387	7791942	91024704	7603675	11946718	5250608	4715663
16670391	7818445	91387764	8279534	7277177	73530014	7648825
16670401	6923734	74072473	81657764	11301465	7052559	53358527
16670404	1435015	14924927	13923068	11380048	14731744	15409955
16670432	44381756	4803688	4340971	47051453	45957634	4196347
16670452	25027414	23741718	22448635	22196089	23415918	25578861
16670454	23231369	23739357	23107086	2486304	25140274	2362634
16670467	23643848	2428265	27699926	2495781	30321472	2708501
16670469	45871704	34083626	43425922	41616344	4467334	47209267
16670479	9134617	8290931	7448654	9142961	7415874	6441499
16670492	78589923	76615826	6323499	6353158	4839061	46305185
16670499	977816	8534965	8396176	95606674	86940994	77588135
16670527	2776811	25164047	30007263	23390063	2358552	20204514
16670547	849931	6580853	9507765	9392608	7144493	7616264
16670574	7862958	52711475	6847276	8327144	15656583	14352761
16670592	4878047	40573524	46925114	464761	74892715	81821014
16670595	32875984	33414375	35104317	34912468	32666695	3427456
16670599	7194389	65523506	91661476	8614173	10500558	80949005
16670627	2308144	22934	22755087	21522783	21033777	21412933
16670632	11222401	10665247	11186194	10386922	9277878	8238355
16670673	79912125	62312904	8785675	73537125	6682131	72789894
16670677	246497	22997824	22687624	24843203	21956705	23541681
16670681	16577318	13817029	13900784	15399136	38631372	2939666
16670697	14111401	11524517	13552242	1142759	12537318	10900968
16670710	24560434	21708809	2121975	19643085	40831705	3688951
16670728	61917713	4613088	56586456	4955606	61200497	60412834
16670739	16342447	18937497	11343718	1419466	18300125	16678844
16670743	53542503	4748736	55258984	49183846	5528874	50955223
16670758	7962874	77652596	7178006	81988434	61972885	6243439
16670774	8163876	9849571	8638279	7760173	8268661	10678387
16670803	42035667	4547447	40978813	40073387	4667063	45168198
16670826	12604873	10149731	18312627	13008237	13912848	12046344
16670844	24669773	23891327	25587162	25218285	26385252	2517176
16670847	55941326	63812965	66788216	5908543	62455437	6775391
16670850	20977959	23293326	19574533	22204228	18405519	14667894
16670866	55395676	4167483	5719807	52035934	4974248	55189598
16670894	93123535	8149413	9926442	962231	10655518	11964478
16670918	34093765	29783588	29128353	23355902	28944649	30229118
16670920	2815387	25595158	26083203	24190987	32223782	25199925
16670938	19480246	18947844	186746	19253036	19340288	18728708
16670940	21855345	22522003	21676695	21130795	23794222	21762772
16670943	4559252	412614	33117836	3469742	4096524	31946348
16670959	3348852	35194916	28885717	2904393	31649906	27251009
16670971	71194855	7751894	58497894	7613498	60593563	7218057
16670975	34015533	35519638	4548461	47555298	44287598	4813912
16670981	2953999	30932495	33831688	27933216	30765606	31538364
16670994	3812941	44003265	28719482	3568767	33608753	41963318
16670997	5421086	57183937	5285658	513997	63773552	58210846
16671013	6754947	48456776	575448	528693	9009999	9032067
16671016	3465498	38249573	31678883	35361732	30947445	4116266
16671019	26534245	28215498	22848492	2845196	2499305	27273453
16671023	3130603	2753187	28331766	44108862	12138334	9515141
16671027	3241905	38977875	2948793	25903275	33737923	4401912
16671031	12071576	13209955	1347701	10238918	12894833	16460057
16671033	2331819	24289925	24435352	23928055	52263172	5800036
16671037	39683887	59243603	25412336	3828572	85288155	8234102
16671041	4198902	39185425	3998696	5036967	3001331	44157758
16671045	26037214	31189468	27907448	34745537	123678795	13894058
16671049	6018231	7698364	6728897	6991133	22479407	25446986
16671053	442056	7413868	4947617	52004517	53262417	66300446
16671057	3744921	37928726	3133609	35390785	4754053	58650528
16671061	69810005	52965145	57487854	6281883	5250676	5691118
16671065	38203964	31136536	50640926	48948437	5621513	88131866
16671068	3353086	34449646	3418142	3721564	34324387	33447014
16671073	20246994	19168226	195063	19842176	19806192	19021841
16671077	22695606	23527798	23877085	20876942	5316424	3657141
16671082	24183363	24734539	24271011	26504398	13823274	15659303
16671086	35338943	38418274	33854706	38353416	7346115	6643712
16671090	21013842	21611515	2099379	22827358	22143898	22274158
16671094	7858035	61568964	9267755	11448488	17412517	14924442
16671100	8277106	8257253	79238144	12248231	188705	13122412
16671104	46521694	48573535	46500767	5939183	70051655	54956772
16671108	16442737	14220562	13980027	12151493	16797423	18364219
16671115	47634933	38808142	81402985	88691376	10309314	10471969
16671121	2729502	26469135	24915237	27226746	26501266	28988491
16671125	24484097	27387936	2262378	20541206	22608658	22552006
16671129	37061695	38243526	3523436	31871624	4225589	47350014
16671133	47792465	620576	59705757	56015656	22669695	15769673
16671137	19435854	18852087	19026278	20249996	19321224	1922804
16671139	23464346	20224857	28200654	25833547	3374373	38149302
16671144	7668356	60575085	5211383	58257748	71790054	65301315
16671151	48705326	60330967	4411094	41525345	40492493	40701527
16671154	47172676	51673992	37698734	48358047	4905566	4410558
16671166	19747696	18151953	18801848	21190506	17879907	18022679
16671178	20998753	17939484	169.63	16313371	14660536	13571631
16671187	3826101	43101852	42131737	3975168	399121	4305986
16671217	2146285	20381584	24734871	21544409	22879343	19958316
16671264	57513462	55477913	61674805	6110944	62081825	61689358
16671292	52741737	5033521	38910995	53384766	4163724	4998069
16671305	35708023	40703167	35900627	3704731	40342545	36937904
16671325	56679283	49960556	52389927	6174669	56640553	49599854
16671334	39305917	37778317	42235568	39513013	33900464	29444897
16671379	30582477	34001703	2186602	24390575	21238194	16511565
16671381	13862683	16085358	13404628	14000075	11975402	11865314
16671399	25560247	3409664	28995483	30471697	34822227	35743584
16671401	20264383	1952887	20091208	21793404	19900564	20777592
16671403	25843674	22711718	26518637	27913288	24755264	28159035
16671405	46236237	6806658	47239815	547882	46514755	5534486
16671416	10648906	12709433	119125595	145825	15816617	13328363
16671455	26674704	24190323	274783	24688704	25252949	26365158
16671457	91239975	9829837	10354778	9713102	7378736	7860893
16671472	31981567	30854223	3081483	31916315	31219059	33834396
16671491	2028472	21273247	22113874	20560766	21258694	20490097
16671494	49613594	53479015	456672	46292336	44447224	62006493
16671503	7558116	7016977	903708	9812097	6078271	5978389
16671514	29056667	31172085	26115887	31202133	30443727	3402011
16671516	6637578	60899395	7103546	6852153	6416327	6466297
16671540	3453328	3310676	31625294	31713535	29665869	2876339
16671545	11672582	11867163	12555578	10954897	12831726	13994427
16671555	41352028	46550854	40797874	43412766	42839413	46071663
16671579	14299437	132262	17181409	16169135	15008209	11629737
16671623	8030818	8203347	6923996	7014054	80694885	55950623
16671632	8733353	8108796	10103206	9522285	8871294	83392845
16671640	20854973	24437218	20808004	21831442	24270561	20581194
16671642	105868774	87700195	11665586	8061714	8166424	787865
16671653	33968134	28145215	36005594	3360721	28189157	2555222
16671669	19344284	1909058	2144618	20192926	20621016	2004693
16671671	3986754	48472248	36775593	39617004	3799984	4319737
16671692	7634648	10583901	11900613	13131389	17244696	14109459
16671694	47947414	5326828	47303802	52732475	4387606	51986004
16671707	64456985	6889873	87674934	7588083	65470245	46763783
16671723	57953754	5243212	6023845	65890335	5959984	65232895
16671738	10464181	1039431	11902891	13384076	12979596	11220728
16671759	8307365	7836312	8593369	8526459	7715294	76275925
16671782	45128296	496027	4314348	47826485	4164073	4709913
16671784	47734524	6903375	609049	38898743	4956619	59650867
16671786	47636353	52644352	49488407	5340574	5178629	4747714
16671791	73270874	7273903	77244896	7690361	8479539	7042635
16671823	12489909	10414884	11082436	12864984	103274734	10232762
16671856	32881126	31575542	36182526	34.08	36113117	29331642
16671874	12813098	15203435	12274444	20158759	1467227	10180171
16671882	21761406	2092602	21717348	24363096	27290756	2319272
16671884	59771793	54734867	5635777	4924973	6434451	59478397
16671886	2127159	21961578	21314676	21702473	21936039	2150329
16671889	9086098	861502	8310818	8326751	1008293	68332535
16671901	37292825	31873325	34223175	2676823	32426724	28641617
16671912	84328575	1672552	1008346	1199293	11539227	1291535
16671914	9898094	10927539	11201681	1298601	110306244	1055344
16671960	69208725	70415634	58256798	5492042	61342167	6642377
16671992	15056303	121802315	14335352	1417462	1254324	10596197
16672006	8843775	81765236	78625885	8270537	6655403	6803612
16672027	15078368	14874539	16134842	16851906	2378682	22818648
16672043	29129143	27204887	31236137	30092712	29118767	28412354
16672052	6045046	6472911	44900444	47985146	54247265	6085746
16672072	35118767	37267918	3754958	28478252	28467113	36300476
16672075	3411022	3237864	3166211	319973	31348793	3405108
16672080	4022683	38151993	32458538	32275696	3167609	30980524
16672082	4142987	40321396	3597112	40461754	3897989	4145455
16672097	22639444	2289789	19320892	21069803	16203166	17030101
16672111	3740531	38927658	40467064	3666693	35571213	3890739
16672126	31663416	3963727	36392323	3543863	32697807	38009354
16672151	6051537	59483875	6923522	6259859	63502735	56582863
16672170	17329308	1591195	1686173	18401791	13199867	12054672
16672186	41003716	51085976	33954903	3184665	31961243	3903341
16672214	59395718	53033405	48986877	64578384	48803116	46892933
16672243	33973156	3880993	37933617	3609178	3542015	46226547
16672265	27925983	26478294	346678	2697143	28610197	27318146
16672267	24673132	26189548	24609783	25639233	23406439	26121475
16672270	2892867	291403	2766087	31457375	2853834	29133854
16672273	46234318	47405655	4514062	45704285	49173187	54169914
16672279	29316956	30831277	30886572	43524365	2888416	24878342
16672298	7432745	789097	7553376	71734695	7553679	9300499
16672301	19957798	19406876	19518784	1871774	19884079	19324247
16672303	20251444	21436722	2099547	21738146	22984552	20717638
16672306	3630269	44979866	3656382	37515953	34483463	3411895
16672315	3330796	38316177	34745827	3489438	3353939	3556585
16672323	35938164	3747877	33565998	3248561	32803997	39427284
16672333	23530468	26934498	2685151	25770527	27289783	32145256
16672349	21815313	20856136	22026688	2266382	21287483	23163803
16672353	27500427	26946651	26520565	25012262	25411154	2588107
16672355	3326702	35895638	3186636	32934505	31637646	35438335
16672358	2110078	21350243	20476286	22501282	23013523	20970116
16672362	2109976	22658012	21691006	22020863	22191286	2078474
16672373	27037403	29103794	27101475	33170837	31629166	27323486
16672390	36965643	37593115	3169477	30328653	31341672	31067932
16672412	40054333	43786236	49265854	44836403	6527913	65105835
16672426	18520181	20173424	25087566	2826084	21985426	20742912
16672428	62580296	6241883	53539516	51755783	5599881	62695522
16672435	24936192	27676582	2592463	25174473	22488214	2563221
16672444	24889233	28199638	27710316	2569582	27281906	2856972
16672448	19783302	1971663	20298801	20053078	20321121	20096136
16672452	25562634	28523327	24858965	23399067	25076115	26393026
16672457	25158105	19849643	2978151	31565933	29903516	23906673
16672462	471652	49552124	45959854	45127216	4996561	48397537
16672478	52505997	59221725	52656673	4557244	52686222	51734165
16672489	47456985	4258936	49379604	4073015	43158123	4439884
16672494	3929229	39320343	337519	36548077	33821594	3781986
16672500	42097904	47351547	41247826	41798046	47553406	4859875
16672505	39295654	42600006	3578251	35029854	31579819	36645058
16672538	26562553	31900854	27688084	28003582	27842422	27653671
16672567	36664402	3671376	3164188	2946811	36822723	34993324
16672583	15888094	14528304	16287816	18092418	1642118	15528281
16672593	4007756	32001713	37624992	33685905	30997211	29673603
16672596	21840752	2062061	2513955	24552769	26275421	2525095
16672598	45450027	45743158	43749448	49837234	38910355	31908444
16672630	47638435	5604475	44923767	3824109	35991737	44040295
16672635	9711024	8392309	8405599	7495769	88246445	8046636
16672646	29864702	30198406	30431898	30081703	31463093	3307714
16672649	2771082	29027359	29291859	27390766	31658907	30308254
16672654	49906532	60672413	44553432	49229996	42695503	46568195
16672669	42415154	45468544	360895	3816684	3602272	3642931
16672699	2503907	28058783	2838636	29720879	28667856	27328455
16672706	49909256	52342064	45829224	4458411	50371975	44941765
16672710	40046776	41450035	4078522	3948207	4019207	4008674
16672722	8977236	7107156	94800674	8748706	8918457	73958115
16672738	7990977	7015798	32379425	352702	33640594	32024106
16672754	11830765	10887925	10199153	115734116	11655933	1051456
16672779	37305756	43236664	44871628	3118898	40277557	3777366
16672808	10858012	9996502	1093065	109644806	892031	95677666
16672838	44142437	51093815	38376625	37483124	48634197	4279043
16672847	406231	3648671	3452085	45047268	3952826	366148
16672864	6697951	48283283	63656597	61100555	8005246	7114934
16672869	20164167	19422495	20968372	20352715	20122894	1956824
16672872	17391185	17922806	108543526	12572835	10588547	10216485
16672885	29781523	29840202	33336487	326556	29883297	29667679
16672888	46272816	503649	4209488	34257545	3950243	44690765
16672891	2082644	20578756	2074593	1965397	19676588	19597351
16672893	26274418	24407108	27021357	2545582	27717663	2596354
16672914	50239098	4779708	45286304	6120378	43743023	5395157
16672920	29442133	3671003	25847542	28097893	3112724	28522846
16672942	31625599	29342716	24046993	25351109	29860298	28517822
16672944	19041601	1940805	19251797	19152887	19816284	19225748
16672946	25534607	3545986	31806831	30546188	34214573	3465576
16672961	43289368	36368935	4108118	3409075	3466237	3828521
16672975	104083984	9556882	8909396	8718296	8094703	6303711
16672988	46815002	4121526	3957833	40307028	37082867	4252298
16673008	25508541	27773026	2414085	30442387	2622624	28946613
16673012	3958472	4504995	4679542	3785978	41855476	4173227
16673032	20843266	22120422	20834557	19929558	21602528	20335361
16673034	18631765	18412844	19460308	18749628	19195717	19208366
16673036	5667555	42039368	5071661	49104435	61180706	5384472
16673043	13512877	14463443	18744809	18583719	16532654	14131201
16673056	31144037	26815283	3173008	3608773	27059473	2941802
16673075	3910583	4275378	35594348	461423	39626437	40670367
16673104	5077295	46862854	43048145	51580353	54291748	47619087
16673126	10729078	9973272	6734096	718651	1359535	13987369
16673146	37617523	35389008	3366606	31600973	3839602	34404198
16673151	19701721	19698689	19833904	20195797	19816021	1929999
16673154	32289818	31611004	31086323	32869698	28813118	30547493
16673180	1907465	18744364	19337217	19402103	19670988	1885642
16673182	21523836	21507236	21749136	21848333	21204155	22342968
16673185	19409382	18990633	1902379	196398	19751743	19351135
16673187	20572735	2055906	19714163	19791096	20446941	19703304
16673189	20979055	24099743	26491917	24323875	24870369	2481903
16673191	17680562	21083572	19309503	26603278	2416507	18274959
16673227	1667562	2214963	21246114	2248136	18534515	18238199
16673229	31289365	40165054	27292752	33668588	33573822	25518796
16673231	27991894	30378805	30853231	27566841	35888023	38579254
16673233	3482639	4369857	4901705	3686086	4950362	44605404
16673237	21922272	21887632	22396238	22468428	25583126	23514114
16673241	23659151	25744526	2334712	23279366	22563671	2264178
16673246	30261166	28037025	29866308	29248837	28309988	2822174
16673251	61108547	5287932	55737297	53683754	4543401	4930624
16673268	6323662	7692755	7652907	85939125	7046733	68639755
16673270	30154003	30318127	29468704	2680547	3424395	30597572
16673275	24383835	2502652	22347729	23753323	22880526	25177483
16673278	10615301	12214785	11337965	112606575	7610761	6532461
16673296	6033261	6583804	62164234	7718764	8324208	77930725
16673298	2502015	28176025	26555462	27760143	27476055	28743387
16673302	30080788	3096477	32018166	29336163	29105438	27536846
16673307	20891745	20135317	21333323	20111248	22685347	20082935
16673315	106394356	125834625	115237724	10256245	95947845	8386782
16673323	2605736	25663965	2340207	2452731	25229015	2373708
16673341	90196846	8381508	11217673	97240524	116956825	10612357
16673343	18873905	19139177	18813423	19444921	18809124	19814903
16673345	30250843	30133503	27003428	25153564	28094196	2628429
16673348	3525163	408425	3290193	31930862	3259375	3479368
16673359	13699094	13037503	1294205	12995612	1436036	12074051
16673393	3593136	36168716	33378822	33177338	31655973	32782486
16673410	18496559	18922781	17440327	18689427	19280933	16547443
16673425	2393335	22668444	2330036	22381882	25212631	22588423
16673428	22546634	2341336	1962126	21174823	25635822	24870503
16673466	22520792	23603061	20788281	1995632	16213406	16670428
16673477	7500155	68182697	5355467	49651376	6823395	75074365
16673489	517244	48338505	51142517	4745903	63197857	62342796
16673502	3657401	36432842	3097287	38563377	38345757	39170525
16673505	1568816	21807268	122954704	11513129	12337727	15682495
16673507	21945301	22621708	2383655	23898018	27107515	22478783
16673513	23857277	24997486	2891283	23488031	25639544	25139694
16673517	24799637	25161373	25009243	25515102	26242321	2601783
16673520	33720543	3045971	24141308	25048643	26589682	30190287
16673522	24342686	25738468	256483	22337385	22088167	25160934
16673525	6982438	4849406	30514868	33381537	5700475	62239453
16673541	21076767	21265242	2029239	22293478	22412228	2433002
16673544	33861584	2854341	24356267	24069109	25782858	23805205
16673557	4900543	4797713	47044746	53502808	4614081	3732676
16673598	28681236	26032648	29574207	30813984	3487092	3549556
16673601	20869993	2135809	20363544	2031794	20684374	20989265
16673610	18688602	18800024	19235903	1861789	1928734	18689896
16673612	21080605	21507069	22518255	21823643	2191739	20614542
16673617	9173776	85699684	9108581	9668593	8912693	79526955
16673632	22164577	21201958	20567053	19213696	2107158	21339384
16673636	24855194	28736218	2506269	31744742	34640475	31140698
16673652	14993195	16710509	1717067	21499457	26492694	24892564
16673654	21435232	2101867	22830631	21750652	24069798	22005203
16673682	28467766	3198045	3070335	28046597	29046425	2890504
16673698	36445007	312274	36981903	27092304	3268054	33009674
16673713	20475067	11368534	26376105	8848383	36383395	2928405
16673731	39893166	3612236	3352858	3560189	33581966	3105158
16673748	7828194	74920265	8316449	5065304	126767105	9625217
16673763	24927149	21371382	23456453	2280488	24247295	24858965
16673765	23381119	21439148	24812841	23824965	24002855	24701263
16673767	13134559	12527163	13475264	12454698	11170802	101357086
16673814	39811157	35912285	5387992	51288673	45584946	4354889
16673820	8548086	8220312	62216156	8368758	55999138	83759674
16673822	12411379	11051415	13932928	13317334	120575264	10379739
16673840	9149413	12995555	927849	6827609	11148283	9715792
16673842	38369534	4562989	49598976	3799601	62980896	51932602
16673874	2915651	28060387	25390575	29270824	3143412	31434025
16673877	30075073	35722702	3205108	32945763	35161705	34273964
16673879	45671684	42809425	43606148	43425278	42319595	4866206
16673881	19133976	19388697	21000797	2074233	20154692	20469498
16673883	31101624	31515305	26851227	26741764	29953629	2912246
16673899	14431816	106786835	13258835	1341946	16002925	14122469
16673928	31034948	3222973	27182755	26866419	2931778	31464409
16673934	28014446	2397045	26566433	23000284	24313356	25202122
16673940	3546414	36023605	35132793	3496589	33262276	35198624
16673943	2136813	20335407	20911127	21734856	2129331	21135696
16673945	42790442	43578052	38911758	44184546	4338357	34947052
16673955	2651572	28487694	28191366	28149776	24512814	30831135
16673958	2103696	20637503	21146673	2138907	20358137	21307266
16673961	16751347	15044029	15458867	16493118	17277658	15905339
16673979	2155539	20738317	23451097	20005672	20471268	2071592
16673981	19714687	2058083	2031477	2090866	2229912	20143612
16673983	9444687	9983987	100675575	11982445	8881279	73192505
16674005	39310432	35558067	41769478	34548195	44413555	44904648
16674008	9674804	8618603	92014656	8984074	92103096	7225699
16674020	22523148	2331889	24263592	2371981	2311174	24876408
16674022	5693107	59750546	43557602	52985626	4985805	510184
16674025	5775868	53818886	52528557	4708248	5446155	4998261
16674080	6692523	6817094	6605001	5769962	64581955	5815204
16674084	29234327	25025814	35683533	24626036	33294685	2936747
16674087	19378372	19283947	20135052	21786077	22750284	20350836
16674089	75880356	59495632	6045047	56783257	5862995	5057494
16674106	4579106	4695798	392381	4311368	37210938	5087638
16674130	3324101	3920043	38594513	42556816	37288673	4314024
16674133	27996185	33990265	29339415	29602264	2848384	31604387
16674139	3334351	35658165	35103172	33425297	33515415	3872332
16674143	24200367	25330559	24805336	24381374	26260399	2520976
16674146	5250444	63274605	51463852	58737648	55942463	55175457
16674151	33942474	3892166	32604618	31664865	3387462	37085518
16674182	19266317	1984676	19986614	20650509	19316912	20181831
16674185	31577747	3930029	32020977	32830574	28891376	33799294
16674201	29156513	27276089	29274504	29065207	28907032	2893871
16674206	24995668	2887141	24659073	25329542	24497334	2494912
16674211	3062082	3109461	3558727	3254105	39984097	3500669
16674240	3395131	33707123	33729546	3126819	30308952	3318257
16674267	22842527	2095864	20337656	26894756	28079378	20822824
16674269	8885906	9231197	9218751	790424	8117581	8858467
16674271	8344418	8304109	76237305	745365	6705769	69501144
16674273	35658157	32892677	31139755	29837158	34047512	3709668
16674283	31285686	3645941	50240704	39210888	36993176	41046776
16674285	26086288	3220012	28574043	2699207	2936631	2789355
16674287	18551033	18895275	19288216	18836264	19563042	18857132
16674289	20980457	21139662	21915419	20861076	21291931	21034145
16674292	11454581	10425925	12968164	12379395	14952795	13039166
16674319	11304892	8142976	12235234	10070208	94213165	95936775
16674330	72833046	83773674	8262492	9076496	7707683	7704393
16674348	40794235	43115635	6108075	51338093	3915643	4088947
16674351	2215002	21644821	25440521	2236633	26029734	23454224
16674353	53159805	4683404	4422622	44159744	41079193	53249302
16674355	2423607	24851897	22839003	22294264	2294136	19767458
16674375	37932465	36908695	3706848	351352	3475923	35462112
16674412	22761705	22626741	2539777	21918434	22201296	22594236
16674414	26350391	27278625	27795479	27341753	25151392	2597174
16674436	26539204	27905867	2930435	25629606	2782726	27207626
16674440	31655922	36345276	34938484	3219172	3260383	36355873
16674446	33273983	25536005	33007378	32859917	32918983	3532998
16674449	21827809	19909772	22712134	20134227	17933998	20622119
16674470	16540276	15828769	19006932	16165337	17946474	16182156
16674518	25935503	2679101	28401192	27089016	25749657	24822077
16674521	2608849	22645572	28434647	34764218	30068732	28199335
16674540	23548973	2409433	2494622	24554493	26156837	24847233
16674552	29181206	31055721	314817	29485226	32750168	3079475
16674557	24888916	26672012	31047116	31064328	25576385	25738373
16674578	9046087	6412436	5508309	6086292	68137085	5944395
16674580	32875797	37127365	3757821	4127858	3751988	35845345
16674583	27071169	26456528	25642696	26666908	28599537	26286285
16674589	4372593	47643726	4176444	3840539	5661802	4283063
16674604	24226033	27538538	22254507	15452368	15628844	15219514
16674618	8606314	6309658	12011513	98227684	8963475	976052
16674625	47064117	45153435	44502457	4626654	4820345	5222793
16674629	37087746	3610108	34030376	28896645	25908298	3358409
16674633	28857162	31308117	31371319	30350622	28017624	3003555
16674689	7109384	8314511	7000104	55314728	9024669	6840833
16674691	2134262	2081498	21941969	22513681	20926712	2150642
16674694	27036085	27073881	27506706	26225218	28082298	25464983
16674698	2147054	2158368	21382488	21503664	2145184	20628136
16674700	22145742	2089436	20867168	2048312	20662449	21092943
16674705	22948586	21908161	19908379	22144163	21794416	21961748
16674737	33621513	3215039	32189407	34139862	3284217	3472249
16674739	22426598	22124496	2200401	23200481	21892803	2245348
16674742	6470509	5238366	45851482	51066742	8705934	6585099
16674767	28083047	25802264	30980017	28934238	22718918	21012396
16674805	60685614	6969619	5883517	8211152	7884338	7572534
16674841	4813072	44576233	47293518	57514984	6613942	51272373
16674845	11304182	10370314	10957152	1304997	5367319	40314346
16674880	22471478	1733781	2157496	19256792	24399382	2372241
16674924	6667987	5611061	8231182	7340706	7500122	7409947
16674927	9644189	10334052	1019259	12969382	11798014	13084949
16674953	68147125	6637606	72166626	7027872	58200844	5144258
16674965	29153004	29681343	30779682	31028412	31310638	3223723
16674968	19848234	2018385	22313545	21892384	20199657	20546396
16674970	3198574	4361225	30166992	3480867	35705456	34856735
16674973	8452903	9335061	7275136	72242935	8945157	7481028
16674987	33866055	31742088	38911366	3783132	34670204	3471684
16674990	34059334	34195564	29500198	33819214	31458656	35278214
16674993	19382982	19313023	20161047	21086773	18897562	2051721
16674995	2400124	23835857	229027	2298451	24375841	23883968
16674998	19079887	15047931	14456042	13333463	13648663	122940994
16675009	37528564	3466504	44993988	41899673	51759212	48946587
16675032	19211906	1857001	19243835	19484531	20842192	19392365
16675034	2833686	2531504	2868509	28940662	34828598	28470345
16675036	21263145	227392	22157974	21879915	22773697	22265774
16675039	19111746	18486477	18827147	18766708	18432005	18429047
16675041	20696583	2183404	20601566	21496212	21415009	21652037
16675045	5160369	5341217	3779458	49328716	1334675	12660087
16675158	29667343	2695618	25692362	25888702	52556118	49890713
16675174	1475786	13202483	14625313	12730386	15716968	119150826
16675192	8693942	8782187	6592659	4881914	7197731	73451195
16675194	29048943	33396957	32698944	34767433	281459	3602482
16675197	11072629	10592207	9189824	10832032	12792444	107579636
16675218	2543673	24766665	24132282	24026358	2606386	239555
16675223	24463448	23404543	23538866	23572254	23607477	23531734
16675227	5085863	51106205	5237308	58014713	53985916	56591125
16675231	22193064	23386856	2226181	23411034	22373432	24710663
16675236	2452423	25941483	22441635	23759184	22511547	2304503
16675239	7108269	7184459	64345436	58960777	66342804	6890981
16675242	19786282	1924128	20098389	21554647	19685818	20100407
16675247	23725655	22837246	23998703	23573605	21814074	24273258
16675253	22810751	25857437	25181343	24245945	24046352	26442331
16675263	23625854	22880539	23933914	24031944	28296019	24356766
16675269	25495754	27076313	23947746	24871645	26393652	27077202
16675272	19137026	19399477	19367739	20227243	20385513	19555737
16675278	2065147	20529057	20387135	21073494	20328396	21321152
16675290	24333649	2450576	25062346	23368782	24827663	26038914
16675297	21602482	19877815	20670307	19715195	20899006	19741808
16675301	20577904	20472172	21295996	20233109	20440239	19700005
16675312	20267574	1993685	20985222	20615774	20232817	20169456
16675323	12288491	10881579	7487584	12302996	4333867	43012516
16675334	13087244	14132568	18294574	16066206	15848784	14750844
16675354	3654017	31392618	3458474	2924349	32017633	30634653
16675376	2133316	20187857	21526327	21831757	2095503	21383911
16675378	35527992	3841877	36490646	36193344	41643097	36184296
16675384	23280333	22656048	22708933	22536222	23154305	23066933
16675388	19214037	1922496	20067034	19171555	1941448	19164946
16675392	23375267	23603657	2299376	23445772	25015896	21594604
16675395	38078876	39927692	3754293	40670074	4220867	37124294
16675398	11165985	9036585	90842125	8373117	96255455	9214282
16675428	22239178	2293119	22463144	25736994	23715715	27557167
16675443	19455444	19672157	19634083	19217186	19277494	1935419
16675457	22454659	22264078	19327185	223465	23717358	22660046
16675472	22479334	21013102	20990067	2286897	23435997	21431171
16675481	20854118	21261042	20278416	21092175	23554543	20992746
16675495	29631807	32815407	27979164	26649405	2738482	28692734
16675530	41140587	4203502	40009743	4398168	38866074	41404594
16675533	4158822	4942319	49372402	41871567	48078205	49040314
16675539	26603653	28428545	27093708	2801654	28395706	26976812
16675558	15758073	16469765	16247586	15240656	13241394	12948749
16675578	21316494	2113005	206209	20568298	20955889	20743635
16675622	21428932	2146836	21997576	21191273	22108318	2423738
16675627	21214994	20781017	2214385	2111919	2199865	21918827
16675631	26728188	31411785	25984112	25419874	26775734	25930313
16675636	23649832	22312105	26240238	2403935	28694206	25618965
16675638	40374817	38669197	47877125	448061	3438289	34708557
16675656	2430677	24260284	2392806	26193384	23366648	23022377
16675658	21633764	20899368	20796783	22703754	21860178	21892937
16675660	9177585	7711798	6764369	7588083	8001377	7400931
16675662	3366466	33833183	32619408	30742458	29549192	33422882
16675668	3208337	2796648	27487988	2904978	28695086	31037739
16675673	48285132	46608078	45794632	4980058	46397275	42404556
16675695	53724716	57000557	55841637	53717037	46682625	61963284
16675698	14451642	11905196	1423999	13819537	14619888	15286884
16675723	22782581	26383268	2655137	22239769	26243542	27369957
16675726	26151276	25182425	2486016	23665964	2270207	25766342
16675731	34210045	36888496	29668	36179962	2868954	32486202
16675763	4472824	41351166	47557248	47476572	44784842	36972562
16675784	4121013	3866005	35714745	38924202	3772538	4047774
16675787	21570091	22553354	2185979	2159892	2449533	2183977
16675790	36767883	35808777	35724213	36106976	3041433	31871897
16675794	21314192	22656787	25274355	26040836	18265784	16861327
16675840	2223875	20186884	22881271	20472668	22696644	21169659
16675842	6570691	7164728	41769478	6548074	60697136	7593996
16675844	21588182	2310727	3081652	30161813	23244574	20005261
16675874	81213844	8868852	7232995	8983232	8389699	9211137
16675884	57859512	58460884	49433533	594761	60530777	6628384
16675889	9464321	9452041	88638596	9455213	8524271	7848245
16675901	26155087	28714436	3500151	2725275	27450005	30349451
16675903	2111883	19360577	25328477	22715833	2410421	20725623
16675922	22120587	17359505	18851685	18838165	1903219	1401458
16675924	17547984	12540438	2636222	1394278	2364827	22237305
16675944	6816225	7171723	6745056	5847548	7152002	6997192
16675952	45992867	5102298	4327807	47214157	40133324	41942413
16675975	60125904	53903294	4900229	5460723	5461476	575233
16676006	190016	20035486	19844198	20774864	20191456	21805658
16676008	8331475	8550259	8712915	98243774	10332413	88600525
16676049	47432022	5120896	55383686	43899254	43672836	48939182
16676052	32422363	31960373	29060318	29821903	31509914	3365164
16676055	8476661	10350873	12595732	107779175	112186424	8749056
16676060	34177254	3200267	3760161	3679294	3312417	3398829
16676067	3635676	28933064	27594793	25646572	2652182	29638798
16676071	49118454	44847267	51349308	4909305	4825745	44795513
16676086	4212886	46629807	481973	49900772	45918777	4852632
16676130	50333405	47084248	61073048	58295937	5275414	53990837
16676144	2717786	2732922	26694422	26364197	2721975	2677275
16676150	14278757	1502198	14882254	14379865	14260106	14187277
16676157	3286008	37223286	30669737	2806783	30893978	3323192
16676167	6384594	789267	646594	62216354	791523	78580894
16676172	47573708	4677098	43973812	46467823	5004875	51027264
16676183	22406735	21755133	26723975	23163016	16689314	15887271
16676215	29106236	31941486	4054625	4029477	28075722	39436565
16676217	31052185	31288174	3120273	32790245	29188896	31765305
16676228	3977501	40668533	50811966	53906195	48202994	49849927
16676258	276378	23277177	27521533	2883983	22206232	25310446
16676263	49279535	46950513	6011641	5761766	5794298	5413024
16676265	4507712	43983143	468635	42665718	41875908	4456971
16676277	87114624	72231026	7995358	73963234	57070488	6764221
16676298	2084913	20963102	21807024	21051327	21536705	20897049
16676301	26426723	25405052	2400589	26830675	28429234	25241154
16676305	36190746	3623643	34107674	40056656	30953789	36493816
16676308	2913519	25351002	26688417	25351194	27042263	24908453
16676310	27301128	27670006	27568224	29231865	29554562	2893368
16676314	14058142	12943321	1236668	120464615	12161766	11950289
16676343	3554435	35101555	28611202	34447132	3468016	34409416
16676347	28264444	2860577	28083107	31061985	287477	2888502
16676350	3201812	31380756	28712702	3088454	32106094	33586784
16676353	4246463	49666763	51606987	3664206	43772446	38551277
16676355	6614844	6946214	6797365	68351135	6691118	6760941
16676405	49348717	7102835	52861782	60757423	5507024	53716965
16676437	54384262	52114964	46646526	48303177	546609	51885532
16676453	33816124	34187546	3285627	3458445	29810373	3351687
16676457	27681942	3252151	31165195	29657915	29813158	325256
16676461	9304282	874582	8564322	7695188	8359587	8649896
16676496	21232464	21324228	2436023	21585648	2269832	21499096
16676498	41723526	4047881	39921555	38957325	44044235	4566439
16676513	2402174	22591307	2449605	28459454	30081734	29004185
16676515	2892781	29088213	31377544	34647892	29264881	31315556
16676517	31042688	30444454	33696117	30577772	31989367	31966446
16676520	5217563	4294506	4538727	4877079	4502904	4333413
16676523	52735996	4947993	43433136	46840515	4363685	42926147
16676526	32789635	3331616	28235802	3154641	22370802	2725063
16676539	2037267	21569572	20303864	20618313	2204695	20416779
16676542	32412743	33672997	3086206	30642658	3045589	30536404
16676547	4672722	5035874	3336554	36658607	40887016	4484803
16676562	107893936	1117714	13969437	13498581	14036588	10500049
16676589	3871266	46316414	4175119	4242033	45432228	43478374
16676592	825015	8991375	62954628	8261605	6929184	58311947
16676619	12322545	13138164	12713855	105713234	135457	17303142
16676633	9152811	7049461	576057	6030756	61508038	5049334
16676641	1906543	1925118	21381668	2168659	19944988	19320745
16676643	31085934	28121643	3229364	3573538	36143512	39025314
16676661	53701996	4426174	3584806	41227776	44884216	45691406
16676673	30079575	31563133	30512962	30844383	27389606	28807512
16676682	71788025	50004574	51742172	6985196	386295	32088028
16676693	10270029	11322235	14060266	11488768	17608409	16443553
16676720	24439781	25097012	23687103	25031452	22819502	2426458
16676738	27676474	27576653	28892523	26809198	27545038	26804222
16676754	2071421	2035885	21949696	21236023	22033466	21123764
16676759	2141735	2054618	21536299	19592701	1951434	20265404
16676764	43996722	41506134	31966724	24926501	2419791	21681432
16676789	19696857	19598835	21126966	1986202	19692287	19378267
16676792	22706804	29256216	24820704	26094723	24162378	2467774
16676795	24946674	26255644	25462627	25246801	24756363	26045147
16676819	2267269	21550018	21805454	21822523	22583317	22035496
16676873	24183075	22845573	30193317	22035858	2782847	26074507
16676893	1004.32	88478564	97418634	8243324	10527489	10486676
16676919	34983902	35028446	29142471	32422432	3484398	34611946
16676921	32027184	3629435	312844	43765022	3600763	39953735
16676925	31065697	3764975	28960712	36509895	35695156	37641083
16676928	20505417	21293125	22407944	20781939	20753525	2126421
16676931	21175068	20218025	20560318	2033172	19990793	21247509
16676940	31670795	29544579	30150524	2970047	29403439	3140163
16676943	23611298	26313519	23600582	28756481	23836483	23946276
16676947	32246704	3394227	27866974	29009132	25989647	29771736
16676954	30530585	3169435	32522873	27807733	2477521	23077264
16676965	34918076	33095795	35100693	34222546	35248383	35789543
16676983	13644267	1378555	15838197	17639859	12597448	12922401
16676988	23737288	21016695	20898523	2836458	1315198	11586939
16676999	49198063	4535064	47158134	44484123	45287086	41469803
16677037	94960495	7776979	78108444	7448923	53122917	5283131
16677057	5028537	53694107	4900012	52694298	6678479	53910885
16677071	2957929	3255832	299643	30354935	28882092	33327835
16677082	4573835	5282822	40148228	40196594	4391237	55218845
16677104	15790929	15172842	17270758	15812793	17795267	14033636
16677133	5088349	50713604	38733772	6308838	65826675	6060993
16677153	5636377	54398994	55285164	51184334	52983868	5173048
16677162	42699608	52444366	37774902	45521347	33653862	42625107
16677165	38446198	4774681	40653362	41513725	45810883	50393646
16677167	27346298	31996693	2889569	26067951	2740718	27927757
16677172	26858812	28794239	28449291	28383595	27173542	2668724
16677185	33898266	38938316	34702705	30176857	3115657	37916103
16677188	2278326	21515627	24501	23515932	2661523	25688189
16677190	25145607	2496024	2313758	2292335	25593267	22808645
16677199	19384079	19692188	19375507	19638409	19398094	19226948
16677201	13614468	14050803	144988	23343509	51042015	487054
16677221	22340485	24756733	23748253	23793816	21751991	24643051
16677223	28127346	36191055	3364147	30051064	25271702	29142086
16677228	12172292	9132669	15683296	10634104	12928099	10780165
16677251	44025055	342218	4936446	37070457	43060036	41763863
16677254	4644015	42494354	56157608	4806686	4375899	3779048
16677256	2322058	2334414	23885303	24853813	24313356	23125147
16677259	127638916	12349033	14181177	14811705	13317015	12739068
16677266	19197483	19549314	19555483	20240269	19659895	1980218
16677270	37767906	394468	39436604	38382313	42683243	37100807
16677278	6606386	5793842	774292	82476974	48014355	56229862
16677292	3889247	34986885	35317394	47195652	340125	38568634
16677298	30214298	30453022	24420692	26588245	25334175	2770624
16677302	18533535	18829157	19528719	18885332	2275534	18974031
16677304	12138873	9527196	78693146	7484001	8089583	762428
16677324	9331413	9405029	9785094	9000006	8429028	8067179
16677339	439502	55122417	4769152	3838923	49269505	62745243
16677361	8866607	7459239	9556976	8523939	10655246	809761
16677385	23842718	25429487	24128948	22991995	26088104	23612206
16677388	2264899	21659409	21235687	22184809	2130827	21699926
16677391	26678423	27828758	2706121	30497225	3207685	2959093
16677404	22859674	23621258	23634968	2482999	26857803	27222374
16677407	11249823	11181848	8739301	1093949	8176741	7770097
16677425	62406925	6413644	4801204	7415982	341072	33939724
16677451	43783592	47689247	58115776	6846788	41724022	40795563
16677473	24512303	18714162	24037828	1964275	2535362	254624
16677497	22109905	24649761	2180597	21633522	20745981	23300228
16677500	20826197	20920933	20644913	2012733	20489872	19684254
16677507	23557423	23232737	24982805	24985275	24463621	23319973
16677511	2123113	21225546	2111077	2199534	22779125	21688972
16677514	27899052	29730831	28477188	24909245	25295937	2700277
16677530	3478872	34523964	3459726	34327744	34915375	34613285
16677535	21177525	20795822	21554813	20676	20394424	21859913
16677538	26952995	2349253	25045715	2499327	22914536	24795162
16677542	39507915	37512184	3338816	3984938	49947945	4357981
16677544	21642883	2219848	20918701	20419823	23415918	202681
16677547	6817381	65688446	64416626	6901297	5555761	45455936
16677556	11133793	10132048	104979576	115226776	25948322	24265036
16677569	20107952	20527945	19838078	20575602	20541668	2082099
16677574	2084277	22571144	21949608	21344858	26150127	2108894
16677580	5960262	6310172	89252594	6901847	8377533	8595478
16677595	3601048	35504524	41937263	3658082	50621983	52129456
16677604	29587942	2961695	25976622	27464622	3061219	31439133
16677607	33961906	3564765	29772587	3739351	28427727	3516153
16677610	32082703	31350937	27027546	35944695	32737194	362872
16677612	261432	29367544	29821255	3561624	31129612	36175224
16677614	25999493	30424519	33564976	31977802	26760082	3280036
16677616	23991843	18224947	23346858	23140215	22013948	2196521
16677646	272665	458533	37566288	47729362	38790047	40388924
16677648	25223412	259697	2618915	2660064	26000519	26445911
16677651	28537823	2700121	25881674	2679428	2629721	27463825
16677653	20283592	20524515	20392155	198875	20437956	20331844
16677655	8364712	6853179	7461818	674977	6993234	63370438
16677678	38659718	39413956	3715397	36222034	4152191	38256477
16677683	4935196	52585693	449492	5242474	46266754	43355587
16677698	56582848	67511444	58075012	69774506	6365764	648762
16677716	19307726	19459326	20211657	19817616	20446001	19830454
16677718	26039227	28807108	26588911	27783363	25993208	27730946
16677723	47148445	51639687	49747456	50465897	40846416	49283123
16677735	24665714	25902721	23365314	2572153	22862762	2316186
16677738	23519295	2359943	26167759	21427593	23557962	22764977
16677743	35684906	38909058	39617126	4282853	39586685	45504623
16677748	104022285	1012641	11016776	101714325	99879196	9476586
16677789	51052664	4769806	45218634	4071427	47964212	45533008
16677808	32449486	34836945	39693268	32366226	33063995	37986588
16677823	4925164	564991	3489799	45750397	5491611	4975144
16677847	31341404	32325962	25798084	25511469	32337784	29615063
16677850	2278619	28005955	23952421	23828808	23098549	23995077
16677853	292109	33601418	29397106	34761543	3455867	3393303
16677857	18816141	1879461	19869793	19257381	19782795	19647278
16677859	515717	54361103	61556377	57762264	5573153	6301922
16677863	670.06	587339	71611426	7324547	5860499	54652716
16677895	2045808	20445559	20953526	21119762	20580608	21998013
16677898	16956303	14247989	18658875	1590359	21544548	17978366
16677904	16458499	15151944	18434093	1658161	14606392	15235486
16677913	3120253	24087883	30312744	37435004	2651103	22956439
16677923	23210854	24050535	38786278	41829666	32138992	32410095
16677925	3109246	28481443	32876377	29407476	26408623	2712851
16677929	23372215	20715992	25784153	27070656	2161007	23920769
16677931	21472483	20593014	20638344	21487186	25323582	20497334
16677933	17517073	14138626	21634222	19680939	16615886	16659842
16677944	47310272	4885699	54576237	5405986	4806595	4806487
16677971	36936108	42291283	41523144	43199966	42255558	46913483
16677973	21407581	22291702	20949587	22854198	21698397	21827885
16677977	25931345	25678135	27638754	26514175	26732178	25797466
16678088	25771542	29402536	29401287	29378725	30149092	30780304
16678092	42550392	5624976	3896675	44080704	37118996	45151882
16678095	3158635	35287033	30341125	3400589	3860221	34234055
16678103	19004679	19286858	20271376	19598024	19813887	2052897
16678105	998331	86156067	74571893	8102501	7784995	79852747
16678114	21875461	20033752	20726128	17013484	20294786	20685808
16678128	56747093	5645335	6671437	57229263	7116347	59666004
16678139	3710842	42241287	3835929	39587387	4513366	4401022
16678143	5297855	51493355	3747111	7315054	120143486	10554482
16678146	26562668	27969967	27189919	28990772	28116997	29278397
16678149	31218853	34420265	30300018	2936647	33789448	3072374
16678155	25148518	29906109	30335312	30433266	37410988	29369293
16678157	21268543	19216043	19531563	20193945	21044043	194765
16678159	7579903	8405057	7163829	7301905	697227	87562996
16678166	23643848	2302911	2254895	23283808	2498992	22592112
16678169	53843044	63365208	51986847	54093033	60722687	5464337
16678191	6844415	72765724	64558334	7124061	56268974	61353992
16678231	52923748	38338257	9174357	7814081	6775594	6476343
16678235	21414083	24315224	23167332	2688835	25107376	2339162
16678239	37963493	4462004	36761765	43153492	378619	4494835
16678245	21817581	19837627	21252317	21384422	19204433	2007597
16678247	26523735	25813093	25763283	26358955	2560858	25548336
16678257	56131588	7366304	5258722	47583366	5456234	58015617
16678262	8777438	85455	87020035	73874504	7811464	8100291
16678275	29695736	30667671	31037949	35870354	32220566	29094332
16678278	38012707	34859043	39017773	55047016	33476852	38632675
16678281	4133524	38251034	41938065	39822834	37921257	3814012
16678288	79166565	5842734	7751732	61029984	70766174	64376175
16678292	56792355	65007416	4137227	51917736	54385166	54164413
16678295	41628735	55263527	5469213	46740517	4243947	600569
16678303	276993	2818761	29249136	32352252	2619707	24801813
16678320	728685	60816826	7993584	7706052	76765175	8236247
16678322	8913935	80922325	8581935	8448329	86203705	7908425
16678349	41692413	410374	4475125	44697735	4887526	4281993
16678353	6608649	8430523	63943787	7661134	5998251	8217793
16678361	52952698	5999231	61579662	61455242	5714531	6144515
16678486	33629513	34734215	3228753	2950887	27010914	30721394
16678489	3379064	3772495	33224434	33637123	3208818	29804178
16678492	40260082	46345306	52063217	4663868	49415436	4732949
16678496	6848911	7563693	9076029	116095985	8582752	98862434
16678499	20444355	2062856	20919806	21085676	21980541	20553106
16678501	18582742	154905	2149501	18651472	23512749	17020761
16678511	32664623	37148468	33528816	3223584	32518303	31597748
16678516	7232237	4851311	18177538	15139569	89867905	7585016
16678518	5097147	7158248	49714622	61899414	6931682	6639633
16678530	36338898	4479187	3706933	38570023	4421499	4068226
16678532	20913277	23107702	21277308	20866428	21073	21620213
16678536	11925878	10945082	108032	9982263	1119168	10341899
16678550	28725342	32351715	33047523	30236174	33891045	31352112
16678555	25998503	2554687	24312136	25364891	23620909	23565851
16678559	31288433	2659256	3063335	3162436	25528008	34823086
16678561	5775281	5267878	5846675	58197998	4440391	48618378
16678574	35536373	43255836	3262198	38340416	3993521	39994003
16678579	16363239	15273196	14767441	153755	13341656	12227251
16678606	34689133	3481157	34947407	30291052	35457664	34005394
16678608	28258694	31270855	3213218	32747536	30773565	29442505
16678611	9817709	8894419	9984943	8780039	8768863	7661351
16678651	2887297	31260736	25776632	27879742	25996223	26312641
16678674	34795006	35860737	4406032	40.47	3313229	46676624
16678676	27544765	29431387	2735508	28873646	28749018	3127789
16678680	16832355	14217197	10703912	11332987	1277582	11420385
16678691	50581818	5536842	51348522	4967291	49602375	54355804
16678710	14874336	12963007	15742406	15558157	1301802	11689308
16678732	27881325	31989395	26444756	26688293	2847259	28134693
16678735	2018274	20721405	20534485	23334904	21004211	20645424
16678738	13560872	9866048	10199807	101119965	978098	11074373
16678752	51424534	55647038	51986645	50104164	53901188	47036522
16678801	2395104	22616783	22990404	21797039	22748728	21564533
16678803	27155735	31085056	29986671	3860426	28546421	29863018
16678808	27961067	26935085	24819626	25527905	27120962	25787767
16678812	21739668	21310795	21950508	20929321	22401096	20729103
16678815	377698	3682316	33665035	3406933	33840965	4163389
16678818	19246624	19154099	19142902	19576832	19791054	18876564
16678820	28895336	29255161	28428558	27203373	26966476	2810571
16678824	24913725	26703438	25822329	26132961	2291978	23319254
16678828	2059682	2036332	2140341	22353765	22003471	22487377
16678835	22400642	22489563	2260976	21614912	22821419	23372257
16678838	5395469	54354473	53622177	57728558	5632194	5137675
16678851	6523379	5001993	5399876	52738956	42451088	47568115
16678867	8823599	6508385	8077638	7318209	662975	587588
16678880	2608806	21331232	2243248	21256092	2022401	2125427
16678882	28754427	30827637	26704105	25055561	28883284	26020767
16678886	64529305	732469	6523209	7397768	67980125	752388
16678899	24233185	21916817	25389252	2457319	271008	25860588
16678902	19051361	1961578	1936097	20024477	192243	18706493
16678904	28860802	38396233	35708153	40669617	3219613	3982885
16678907	580363	5661762	45126072	49738457	4691784	37656876
16678914	216865	2145094	2160413	21209175	21900387	21342075
16678917	19297638	19716305	19959436	19735125	18957333	20106262
16678919	81676544	63888485	95008896	8906865	8053789	10044201
16678922	2878476	3081235	2888078	3286714	30948229	35115906
16678925	3056224	28842281	34338303	30021894	33088356	31842014
16678937	33798916	3402294	3312165	36689293	4089647	39402645
16678946	27572851	28073097	24657803	2567361	26421926	26423923
16678949	28482765	3053895	3525873	38490047	33547897	38469627
16678951	31220144	30193094	29543144	27461643	29501596	28941097
16678954	7202438	674152	7481366	7004707	7557862	7360599
16678966	59555923	58910004	7214598	7006074	62416252	6463988
16678994	39901253	4676676	33626633	42539207	3936921	38490517
16678996	22372772	24504318	24675222	23032822	2298301	25271004
[truncated: 46,150 more rows]
